# Supplementary material for: Generation of mixed-valency, modular multispecific antibodies using disulfide-linked Fc–FcγR complexes
Source: Nat Commun. 2026 Apr 28;17:5821. doi: 10.1038/s41467-026-72425-5 (PMC13328583; doi:10.1038/s41467-026-72425-5)
Supplement: Supplementary file 5 — Source Data [file 41467_2026_72425_MOESM5_ESM.xlsx]

## Sheet: Figure 1
	Figure 1c																		Figure 1f
																				αHer2–αCD3:CD3						αHer2–αCD3:Her2					αHer2–αCD3:FcγR						αHer2–αCD3:FcRn						αCD3:CD3						αHer2:Her2
																				time (s)	3 nM	10 nM	30 nM	100 nM		time (s)	3 nM	10 nM	30 nM		time (s)	10 nM	30 nM	100 nM	300 nM		time (s)	10 nM	30 nM	100 nM	300 nM		time (s)	3 nM	10 nM	30 nM	100 nM		time (s)
																				-60.06	-0.1936	-0.31323	-0.09253	0.068604		-60.06	-0.03601	-0.02161	0.089844		-29.4	0.09155	0.05975	0.01065	-0.12735		-29.3	-0.21955	0.07235	0.06495	0.12375		-60.06	0.110107	0.113037	0.2146	0.329346		-60.06
																				-59.96	-0.19751	-0.32105	-0.10034	0.060791		-59.96	-0.04578	-0.02161	0.095703		-29.3	0.0618	0.0194	0.025	-0.0491		-29.2	-0.23045	0.02825	0.02425	0.08045		-59.96	0.098389	0.11499	0.202881	0.31958		-59.96
																				-59.86	-0.20142	-0.31519	-0.09058	0.062744		-59.86	-0.04578	-0.02161	0.101563		-29.2	0.058851	-0.00445	0.04325	0.01105		-29.1	-0.1423	0.01765	0.01445	0.05245		-59.86	0.095459	0.111084	0.204834	0.31958		-59.86
																				-59.76	-0.19751	-0.32495	-0.11206	0.054932		-59.76	-0.04382	-0.03528	0.099609		-29.1	0.0378	-0.0298	0.0569	0.0265		-29	-0.09115	0.0021	0.0052	0.0481		-59.76	0.085693	0.115967	0.205811	0.32251		-59.76
																				-59.66	-0.19849	-0.31226	-0.11206	0.053955		-59.66	-0.04089	-0.02649	0.09668		-29	0.03375	-0.03855	0.05315	0.03725		-28.9	-0.0581	0.00175	0.00485	0.04705		-59.66	0.08374	0.115967	0.201904	0.320557		-59.66
																				-59.56	-0.192	-0.31909	-0.11987	0.049072		-59.56	-0.04578	-0.03333	0.097656		-28.9	0.04155	-0.03545	0.05245	0.02645		-28.8	-0.04005	-0.0078	0.0053	0.0407		-59.56	0.078858	0.111084	0.198975	0.323486		-59.56
																				-59.46	-0.177	-0.32007	-0.11694	0.046143		-59.46	-0.03894	-0.02649	0.100586		-28.8	0.03685	-0.02665	0.05095	0.02845		-28.7	-0.03905	-0.01035	0.00975	0.04055		-59.46	0.085693	0.125732	0.196045	0.31665		-59.46
																				-59.36	-0.173	-0.31763	-0.10864	0.054443		-59.36	-0.05066	-0.03821	0.094727		-28.7	0.0396	-0.0186	0.055	0.0333		-28.6	-0.0373	-0.00815	0.00835	0.03465		-59.36	0.075928	0.125732	0.203857	0.310791		-59.36
																				-59.26	-0.18	-0.31177	-0.1145	0.048584		-59.26	-0.05103	-0.03857	0.086548		-28.6	0.036	-0.0199	0.0527	0.0285		-28.5	-0.04015	-0.0144	0.0033	0.0331		-59.26	0.084717	0.128662	0.216552	0.312744		-59.26
																				-59.16	-0.172	-0.31714	-0.10815	0.054932		-59.16	-0.04773	-0.03918	0.095703		-28.5	0.03665	-0.02235	0.04755	0.02245		-28.4	-0.04705	-0.02315	0.00325	0.02895		-59.16	0.078857	0.134521	0.216553	0.305908		-59.16
																				-59.06	-0.17407	-0.31812	-0.10425	0.06665		-59.06	-0.03992	-0.04114	0.095703		-28.4	0.0609	-0.0265	0.0448	0.0183		-28.3	-0.05905	-0.00795	-0.00815	0.01805		-59.06	0.07544	0.130127	0.213135	0.314209		-59.06
																				-58.96	-0.18	-0.33081	-0.1062	0.056885		-58.96	-0.04773	-0.05481	0.076172		-28.3	0.07775	-0.02905	0.03975	0.01205		-28.2	-0.0428	0.00475	-0.00385	0.00165		-58.96	0.070068	0.123779	0.207764	0.304932		-58.96
																				-58.86	-0.179	-0.32202	-0.09546	0.063721		-58.86	-0.03699	-0.04407	0.086914		-28.2	0.08365	-0.02815	0.03745	0.01005		-28.1	-0.0213	0.0154	0.0147	-0.0045		-58.86	0.062256	0.119873	0.203857	0.299072		-58.86
	Figure 1d						Figure 1e													-58.76	-0.181	-0.31226	-0.09155	0.061768		-58.76	-0.03308	-0.04016	0.083008		-28.1	0.07865	-0.01075	0.03715	0.00735		-28	-0.0035	0.0235	0.0251	-0.0065		-58.76	0.051514	0.118896	0.206787	0.296143		-58.76
		time (min)	A280					Temperature ('C)	FcγR I106C			hIgG1-Fc A330C			complex					-58.66	-0.178	-0.30444	-0.09155	0.06958		-58.66	-0.02661	-0.04541	0.085571		-28	0.07575	0.00135	0.03465	0.02785		-27.9	-0.0049	0.0156	0.0294	-0.0121		-58.66	0.045654	0.130615	0.199951	0.290283		-58.66
		0.00208333	-0.0267029					25.0014	-95.6871	-139.179	-4.23569	-48.7389	-16.2239	-52.2338	-227.904	38.1815	68.9222			-58.56	-0.184	-0.28784	-0.08667	0.074463		-58.56	-0.03503	-0.05188	0.08374		-27.9	0.07625	0.00645	0.01895	0.02765		-27.8	-0.02215	-0.0005	0.0152	-0.006		-58.56	0.05249	0.131592	0.197998	0.289307		-58.56
		0.00875	-0.026226					25.1416	-102.207	-137.514	-6.56473	-44.637	-14.5298	-51.0324	-225.1	45.1611	60.7835			-58.46	-0.19458	-0.28882	-0.09546	0.06958		-58.46	-0.04871	-0.04919	0.077148		-27.8	0.079	0.0106	0.0251	0.0177		-27.7	-0.03585	-0.01405	0.01315	0.00775		-58.46	0.057373	0.130615	0.198974	0.302002		-58.46
		0.0154167	-0.0267029					25.2819	-108.689	-135.785	-9.03294	-40.4509	-12.8264	-49.7283	-222	52.1892	52.3523			-58.36	-0.182	-0.2898	-0.09644	0.070557		-58.36	-0.04773	-0.04504	0.074219		-27.7	0.0658	-0.0011	0.0302	0.0105		-27.6	-0.0348	-0.02155	0.00265	0.01195		-58.36	0.05835	0.139404	0.205811	0.301025		-58.36
		0.0220833	-0.0271797					25.4221	-115.137	-134.028	-11.6519	-36.1934	-11.1195	-48.3269	-218.636	59.2671	43.6294			-58.26	-0.19458	-0.27319	-0.09155	0.06958		-58.26	-0.03796	-0.04895	0.074219		-27.6	0.04625	-0.01835	0.02695	0.01265		-27.5	-0.02385	-0.0229	0.0023	0.0199		-58.26	0.05542	0.136474	0.204834	0.300049		-58.26
		0.02875	-0.0271797					25.5624	-121.551	-132.279	-14.4284	-31.8815	-9.41581	-46.8352	-215.044	66.3878	34.6258			-58.16	-0.19556	-0.2898	-0.09253	0.068604		-58.16	-0.03308	-0.03821	0.088867		-27.5	0.03875	-0.02925	0.02335	0.00815		-27.4	-0.0015	-0.01925	0.00565	0.01095		-58.16	0.050537	0.132568	0.198975	0.302002		-58.16
		0.0354167	-0.0271797					25.7026	-127.922	-130.572	-17.3648	-27.5357	-7.72296	-45.2624	-211.259	73.5345	25.3618			-58.06	-0.1897	-0.2898	-0.08667	0.062744		-58.06	-0.03503	-0.03625	0.081055		-27.4	0.03145	-0.03685	0.01705	0.00115		-27.3	-0.0003	-0.0174	0.0111	0.0264		-58.06	0.047607	0.138428	0.210693	0.317627		-58.06
		0.0420833	-0.0276566					25.8429	-134.232	-128.941	-20.4605	-23.1795	-6.04945	-43.6187	-207.316	80.6808	15.8649			-57.96	-0.18628	-0.28247	-0.07544	0.070068		-57.96	-0.03723	-0.04114	0.074219		-27.3	0.03895	-0.02745	0.01845	0.00125		-27.2	-0.0148	-0.0259	0.0083	0.0177		-57.96	0.05542	0.132568	0.204834	0.313721		-57.96
		0.04875	-0.0286102					25.9831	-140.454	-127.415	-23.7107	-18.8375	-4.4042	-41.9156	-203.245	87.7891	6.16946			-57.86	-0.18188	-0.28394	-0.08667	0.07251		-57.86	-0.02722	-0.04602	0.069336		-27.2	0.0425	-0.0194	0.0212	0.0024		-27.1	-0.01235	-0.0361	-0.0047	0.0069		-57.86	0.053467	0.136475	0.216553	0.306885		-57.86
		0.0554167	-0.0295639					26.1234	-146.549	-126.009	-27.1055	-14.534	-2.79561	-40.1646	-199.065	94.8099	-3.68344			-57.76	-0.17651	-0.26685	-0.07935	0.08374		-57.76	-0.02954	-0.04834	0.076782		-27.1	0.04415	-0.01505	0.01715	0.00015		-27	-0.00995	-0.04135	-0.01525	-0.00065		-57.76	0.043701	0.134521	0.220459	0.302002		-57.76
		0.0620833	-0.0300407					26.2636	-152.459	-124.716	-30.6246	-10.2887	-1.22908	-38.3764	-194.776	101.682	-13.6452			-57.66	-0.1731	-0.26733	-0.08179	0.087158		-57.66	-0.03699	-0.04016	0.075195		-27	0.04745	-0.00975	0.01475	-0.00175		-26.9	-0.00975	-0.04455	-0.01125	-0.00475		-57.66	0.05542	0.128662	0.220459	0.298096		-57.66
		0.06875	-0.0305176					26.4038	-158.108	-123.466	-34.2327	-6.10194	0.299289	-36.553	-190.321	108.335	-23.6707			-57.56	-0.17114	-0.27124	-0.07983	0.085205		-57.56	-0.03796	-0.0509	0.066406		-26.9	0.0465	-0.0098	0.0129	-0.0046		-26.8	-0.00795	-0.03835	-0.00945	-0.00215		-57.56	0.053467	0.130615	0.230225	0.294189		-57.56
		0.0754167	-0.0300407					26.5441	-163.365	-122.034	-37.9148	-1.89619	1.81899	-34.6376	-185.403	114.709	-33.8407			-57.46	-0.182	-0.26636	-0.07886	0.084228		-57.46	-0.02527	-0.04407	0.079102		-26.8	0.04895	-0.00685	0.01045	-0.00345		-26.7	-0.00745	-0.03375	-0.00735	0.00315		-57.46	0.054932	0.134033	0.227783	0.301514		-57.46
		0.0820833	-0.0295639					26.6843	-167.979	-119.968	-41.9782	2.62427	3.39472	-32.3337	-178.992	120.865	-44.9417			-57.36	-0.191	-0.26929	-0.08374	0.073486		-57.36	-0.02527	-0.04797	0.067383		-26.7	0.0516	-0.0024	0.0109	-0.0015		-26.6	-0.0063	-0.03205	-0.00815	0.00435		-57.36	0.045654	0.14624	0.236084	0.303955		-57.36
		0.08875	-0.0286102					26.8246	-168.556	-120.012	-48.8983	6.18361	4.04049	-29.3976	-170.881	124.499	-59.0579			-57.26	-0.206	-0.2771	-0.08179	0.06958		-57.26	-0.03113	-0.05188	0.077148		-26.6	0.05255	-0.00235	0.01055	-0.00125		-26.5	-0.00435	-0.0274	-0.0089	0.0085		-57.26	0.051514	0.14624	0.236084	0.298096		-57.26
		0.0954167	-0.0281334					26.9648	-167.525	-120.743	-56.3117	9.55689	4.2741	-26.4657	-162.728	126.925	-73.3765			-57.16	-0.204	-0.28101	-0.08374	0.071533		-57.16	-0.02332	-0.03821	0.09082		-26.5	0.0525	-0.0013	0.0093	-0.0038		-26.4	-0.00335	-0.02465	-0.00855	0.01295		-57.16	0.059326	0.154053	0.23999	0.286377		-57.16
		0.102083	-0.0276566					27.1051	-164.958	-122.255	-64.0472	12.869	4.10375	-23.5427	-154.701	128.046	-87.3877			-57.06	-0.201	-0.27808	-0.08667	0.074463		-57.06	-0.0282	-0.0509	0.082031		-26.4	0.0513	-0.0042	0.0105	-0.003		-26.3	-0.002	-0.01955	-0.00795	0.01525		-57.06	0.063232	0.153076	0.24585	0.302002		-57.06
		0.10875	-0.0281334					27.2453	-160.93	-124.662	-71.9748	16.1281	3.54672	-20.6082	-147.04	127.719	-100.477			-56.96	-0.209	-0.27417	-0.09839	0.082276		-56.96	-0.02332	-0.04407	0.077148		-26.3	0.0536	-0.0043	0.0137	-0.0031		-26.2	0.0002	-0.0146	-0.0074	0.0183		-56.96	0.059326	0.142334	0.236084	0.298096		-56.96
		0.115417	-0.0281334					27.3856	-155.481	-127.986	-79.9462	19.2118	2.62691	-17.6538	-140.045	125.759	-111.981			-56.86	-0.201	-0.27222	-0.09448	0.082275		-56.86	-0.03015	-0.04895	0.069092		-26.2	0.05545	-0.00575	0.01845	-0.00165		-26.1	-0.00015	-0.0116	-0.0059	0.0203		-56.86	0.07544	0.13501	0.235596	0.298584		-56.86
		0.122083	-0.0276566					27.5258	-148.588	-132.11	-87.7204	21.8943	1.37035	-14.7319	-134.048	122.003	-121.263			-56.76	-0.21216	-0.26733	-0.08374	0.083252		-56.76	-0.02722	-0.04602	0.063477		-26.1	0.05835	-0.00685	0.02205	-5e-05		-26	0.0031	-0.00945	-0.00815	0.02155		-56.76	0.08374	0.141357	0.240966	0.304932		-56.76
		0.12875	-0.0271797					27.666	-140.182	-136.769	-94.9202	23.9212	-0.21888	-11.9797	-129.353	116.405	-127.803			-56.66	-0.22095	-0.27515	-0.07886	0.070557		-56.66	-0.02234	-0.04114	0.0625		-26	0.05955	-0.00745	0.02515	-0.00065		-25.9	0.00765	-0.0047	-0.0036	0.0274		-56.66	0.076904	0.136475	0.23999	0.303955		-56.66
		0.135417	-0.0267029					27.8063	-130.242	-141.571	-101.042	25.1184	-2.17863	-9.59353	-126.156	109.137	-131.283			-56.56	-0.22388	-0.28491	-0.07886	0.067627		-56.56	-0.0155	-0.03821	0.061523		-25.9	0.0631	-0.0062	0.0284	0.0015		-25.8	0.0078	0.00095	0.00065	0.03165		-56.56	0.065186	0.130615	0.228271	0.292236		-56.56
		0.142083	-0.026226					27.9465	-118.922	-146.033	-105.538	25.485	-4.57158	-7.77818	-124.473	100.645	-131.653			-56.46	-0.2395	-0.28491	-0.08569	0.059815		-56.46	-0.0155	-0.03625	0.061523		-25.8	0.0659	-0.0047	0.0298	0.0036		-25.7	0.0092	0.0079	0.0018	0.0358		-56.46	0.066162	0.129639	0.221436	0.273682		-56.46
		0.14875	-0.026226					28.0868	-106.654	-149.618	-107.947	25.2285	-7.43377	-6.69938	-124.111	91.6326	-129.136			-56.36	-0.24	-0.27905	-0.07983	0.061768		-56.36	-0.01746	-0.03235	0.05957		-25.7	0.06925	-0.00265	0.03325	0.00475		-25.6	0.0121	0.0118	0.0029	0.0384		-56.36	0.067139	0.134521	0.222412	0.278564		-56.36
		0.155417	-0.0267029					28.227	-94.1676	-151.819	-108.03	24.7238	-10.7199	-6.44838	-124.704	82.9448	-124.191			-56.26	-0.2356	-0.27905	-0.07593	0.063721		-56.26	-0.02039	-0.04309	0.060547		-25.6	0.0734	0.0029	0.0371	0.0079		-25.5	0.0113	0.0177	0.0043	0.0409		-56.26	0.070068	0.127686	0.194092	0.263916		-56.26
		0.162083	-0.0276566					28.3673	-82.3831	-152.293	-105.843	24.3844	-14.2799	-7.02912	-125.823	75.3478	-117.403			-56.16	-0.22974	-0.27905	-0.07397	0.063721		-56.16	-0.01648	-0.03723	0.058594		-25.5	0.0755	0.0016	0.0431	0.0117		-25.4	0.01345	0.02	0.004	0.043		-56.16	0.068115	0.123779	0.196045	0.248291		-56.16
		0.16875	-0.0281334					28.5075	-72.1633	-150.936	-101.74	24.4803	-17.8686	-8.38494	-127.115	69.3225	-109.329			-56.06	-0.22485	-0.26636	-0.07886	0.068604		-56.06	-0.00708	-0.04541	0.067993		-25.4	0.07805	0.00375	0.04905	0.01395		-25.3	0.01245	0.02125	-0.00055	0.04335		-56.06	0.05542	0.136475	0.197021	0.249268		-56.06
		0.175417	-0.0286102					28.6478	-64.103	-147.807	-96.2929	25.0297	-21.1736	-10.4326	-128.377	65.0187	-100.409			-55.96	-0.23364	-0.26733	-0.0896	0.067627		-55.96	-0.02039	-0.047	0.054688		-25.3	0.0818	0.0037	0.054	0.0183		-25.2	0.01335	0.02285	-0.00335	0.04275		-55.96	0.054443	0.129639	0.190186	0.234619		-55.96
		0.182083	-0.0286102					28.788	-58.4438	-143.023	-90.1785	25.8163	-23.8688	-13.0701	-129.503	62.3569	-91.0424			-55.86	-0.24683	-0.25708	-0.10474	0.05835		-55.86	-0.01355	-0.04724	0.045898		-25.2	0.08285	0.00365	0.05995	0.01995		-25.1	0.01455	0.02505	-0.00225	0.04395		-55.86	0.054443	0.125732	0.197998	0.234619		-55.86
		0.18875	-0.0286102					28.9283	-55.0441	-136.696	-84.0247	26.4716	-25.697	-16.171	-130.447	61.169	-81.6679			-55.76	-0.24048	-0.25073	-0.09058	0.07251		-55.76	-0.01062	-0.04504	0.046875		-25.1	0.0823	0.0018	0.0626	0.0232		-25	0.0127	0.02785	-0.00035	0.04605		-55.76	0.047607	0.125732	0.197998	0.227783		-55.76
		0.195417	-0.0276566					29.0685	-53.4561	-128.954	-78.2563	26.5952	-26.559	-19.579	-131.205	61.3276	-72.8211			-55.66	-0.232	-0.24634	-0.08618	0.069092		-55.66	-0.00281	-0.03723	0.046875		-25	0.0842	0.0039	0.0686	0.026		-24.9	0.0127	0.0292	0.0013	0.0458		-55.66	0.037842	0.126709	0.198975	0.214111		-55.66
		0.202083	-0.0271797					29.2087	-53.1209	-119.985	-73.0163	25.893	-26.5554	-23.1104	-131.805	62.7998	-65.116			-55.56	-0.23169	-0.25073	-0.09448	0.056885		-55.56	-0.00671	-0.04114	0.044922		-24.9	0.0885	0.0073	0.0719	0.0267		-24.8	0.01475	0.0308	0.0017	0.0458		-55.56	0.042725	0.129639	0.201904	0.211182		-55.56
		0.20875	-0.0286102					29.349	-53.5818	-110.077	-68.1965	24.2898	-25.9338	-26.5612	-132.306	65.606	-59.1618			-55.46	-0.22485	-0.23999	-0.0896	0.057861		-55.46	-0.00378	-0.03235	0.043945		-24.8	0.092	0.0072	0.0749	0.0287		-24.7	0.01605	0.03695	0.00495	0.05145		-55.46	0.032959	0.127686	0.199951	0.209229		-55.46
		0.215417	-0.0290871					29.4892	-54.5919	-99.6411	-63.5807	21.9525	-24.9619	-29.7155	-132.762	69.7231	-55.4561			-55.36	-0.21802	-0.2478	-0.09546	0.057861		-55.36	-0.00183	-0.0343	0.051758		-24.7	0.0948	0.0094	0.0795	0.0304		-24.6	0.01455	0.04265	0.00575	0.05525		-55.36	0.031982	0.126709	0.206787	0.219971		-55.36
		0.222083	-0.0281334					29.6295	-56.0781	-89.1904	-59.0445	19.2094	-23.7892	-32.3406	-133.181	74.9872	-54.2931			-55.26	-0.21411	-0.2478	-0.09155	0.061768		-55.26	0.00891	-0.03723	0.050781		-24.6	0.0887	0.0063	0.08	0.0291		-24.5	0.00935	0.04705	0.00625	0.05745		-55.26	0.038818	0.132568	0.221436	0.211182		-55.26
		0.22875	-0.0271797					29.7697	-58.03	-79.3217	-54.7036	16.402	-22.3553	-34.1637	-133.505	81.0301	-55.7071			-55.16	-0.21411	-0.25366	-0.08374	0.050049		-55.16	0.00598	-0.03625	0.044678		-24.5	0.0792	0.0009	0.0799	0.0267		-24.4	-0.0008	0.04435	0.00105	0.05335		-55.16	0.046631	0.127685	0.207764	0.22876		-55.16
		0.235417	-0.0281334					29.91	-60.4082	-70.6598	-50.9414	13.749	-20.3964	-34.8492	-133.628	87.2777	-59.4627			-55.06	-0.212	-0.25171	-0.08569	0.040283		-55.06	-0.00574	-0.0304	0.051758		-24.4	0.06775	-0.00315	0.07835	0.02315		-24.3	-0.0073	0.0348	-0.0103	0.0418		-55.06	0.065186	0.134521	0.212646	0.233643		-55.06
		0.242083	-0.0300407					30.0502	-63.0892	-63.7261	-48.3006	11.3106	-17.553	-34.0077	-133.445	93.0304	-65.0953			-54.96	-0.22388	-0.26245	-0.08667	0.013916		-54.96	0.00635	-0.03076	0.06311		-24.3	0.0621	0.0023	0.0766	0.0172		-24.2	-0.0007	0.0229	-0.0222	0.0283		-54.96	0.073975	0.125732	0.221436	0.246338		-54.96
		0.24875	-0.0309944					30.1905	-65.826	-58.778	-47.277	9.07691	-13.5183	-31.2483	-132.886	97.6069	-71.9899			-54.86	-0.254	-0.27222	-0.09058	0.0022		-54.86	0.00793	-0.01868	0.055664		-24.2	0.0599	0.0132	0.0773	0.0163		-24.1	0.0058	0.0169	-0.0262	0.0207		-54.86	0.07251	0.124268	0.208252	0.254639		-54.86
		0.255417	-0.0329018					30.3307	-68.2355	-55.7673	-48.1006	7.09074	-8.16517	-26.2694	-131.907	100.511	-79.4799			-54.76	-0.266	-0.29565	-0.09448	0.0022		-54.76	0.016724	-0.02161	0.050781		-24.1	0.06105	0.01605	0.07665	0.01135		-24	0.0063	0.0102	-0.0258	0.0131		-54.76	0.079834	0.112061	0.21167	0.252197		-54.76
		0.262083	-0.0357628					30.4709	-69.854	-54.4602	-50.6057	5.50486	-1.63444	-18.9501	-130.46	101.577	-86.9433			-54.66	-0.25708	-0.27319	-0.07202	-0.000733		-54.66	0.018677	-0.02356	0.052734		-24	0.0652	0.0148	0.0698	0.0053		-23.9	0.00205	0.012	-0.0212	0.0125		-54.66	0.077881	0.090577	0.203858	0.252197		-54.66
		0.26875	-0.0376701					30.6112	-70.2746	-54.6045	-54.2532	4.57128	5.63227	-9.38314	-128.483	101.023	-93.8665			-54.56	-0.24927	-0.25757	-0.0603	0.010986		-54.56	0.025513	-0.0343	0.047852		-23.9	0.0669	0.0179	0.0637	0.0021		-23.8	0.0024	0.01135	-0.02275	0.01485		-54.56	0.080811	0.085693	0.205811	0.253174		-54.56
		0.275417	-0.0376701					30.7514	-69.2967	-56.0229	-58.2903	4.59792	12.978	2.16514	-125.905	99.3622	-99.8568			-54.46	-0.24146	-0.24194	-0.03882	0.040283		-54.46	0.02063	-0.03528	0.039063		-23.8	0.0674	0.0185	0.0592	-0.0009		-23.7	0.00095	0.0106	-0.0237	0.0147		-54.46	0.050537	0.047607	0.186279	0.252197		-54.46
		0.282083	-0.0371933					30.8917	-66.9975	-58.6143	-61.9769	5.87446	19.7429	15.3083	-122.671	97.2104	-104.62			-54.36	-0.2229	-0.20386	-0.03979	0.070557		-54.36	0.014771	-0.02356	0.050781		-23.7	0.06705	0.01805	0.06095	-0.00275		-23.6	0.00035	0.00855	-0.02465	0.01545		-54.36	0.029053	0.028076	0.153076	0.236572		-54.36
		0.28875	-0.0367165					31.0319	-63.6908	-62.3036	-64.7902	8.5784	25.4942	29.5584	-118.757	95.091	-107.932			-54.26	-0.1936	-0.16773	-0.03003	0.111572		-54.26	0.010864	-0.02356	0.039063		-23.6	0.06825	0.02015	0.06095	5e-05		-23.5	0.00265	0.00605	-0.02415	0.01485		-54.26	0.027099	0.016357	0.147217	0.242432		-54.26
		0.295417	-0.0376701					31.1722	-59.8137	-66.9781	-66.5267	12.71	30.1414	44.3475	-114.175	93.2857	-109.616			-54.16	-0.16724	-0.13648	-0.01929	0.133055		-54.16	0.00891	-0.02356	0.039063		-23.5	0.06765	0.02085	0.06085	-0.00065		-23.4	0.00175	0.00725	-0.02655	0.01535		-54.16	0.022705	-0.00171	0.129151	0.224365		-54.16
		0.302083	-0.038147					31.3124	-55.798	-72.4502	-67.2884	18.0864	33.9074	59.0764	-108.946	91.7908	-109.547			-54.06	-0.199	-0.15308	-0.04956	0.121337		-54.06	0.014771	-0.01965	0.042969		-23.4	0.0668	0.0191	0.0613	-0.0005		-23.3	0.00095	0.00795	-0.02725	0.01605		-54.06	0.012451	-0.0061	0.113037	0.235596		-54.06
		0.30875	-0.0386238					31.4527	-51.9618	-78.4416	-67.4088	24.3973	37.1976	73.1499	-103.096	90.4117	-107.679			-53.96	-0.255	-0.18726	-0.09155	0.087158		-53.96	0.018677	-0.0177	0.041016		-23.3	0.06635	0.01905	0.06085	0.00125		-23.2	-0.001	0.00735	-0.02765	0.01575		-53.96	0.017334	-0.00024	0.116943	0.243408		-53.96
		0.315417	-0.0395775					31.5929	-48.4402	-84.5721	-67.3444	31.3135	40.4278	85.9965	-96.6601	88.9648	-104.065			-53.86	-0.302	-0.22241	-0.13452	0.04419		-53.86	0.016724	-0.01965	0.03125		-23.2	0.068	0.0182	0.0587	0.0003		-23.1	-0.0033	0.0064	-0.0302	0.016		-53.86	0.017334	-0.00708	0.119873	0.244385		-53.86
		0.322083	-0.0400543					31.7331	-45.1764	-90.3725	-67.5436	38.598	43.8586	97.0995	-89.7129	87.481	-98.8793			-53.76	-0.34009	-0.2605	-0.16675	0.011963		-53.76	0.00403	-0.02454	0.026367		-23.1	0.0691	0.0188	0.0592	0.0028		-23	-0.0039	0.0059	-0.0293	0.0157		-53.76	0.034912	-0.0061	0.112061	0.240479		-53.76
		0.32875	-0.0391006					31.8734	-41.9994	-95.3533	-68.3096	46.1471	47.4815	106.037	-82.3819	86.2994	-92.41			-53.66	-0.36353	-0.26831	-0.19507	0.000244		-53.66	0.00696	-0.02942	0.033203		-23	0.0715	0.0198	0.0606	0.0021		-22.9	-0.0033	0.0069	-0.026	0.0158		-53.66	0.031006	-0.01685	0.104248	0.215088		-53.66
		0.335417	-0.0367165					32.0136	-38.7772	-99.1182	-69.6948	53.952	50.9954	112.518	-74.8435	85.9893	-85.0405			-53.56	-0.38892	-0.29175	-0.22339	-0.02905		-53.56	-0.00476	-0.02356	0.039063		-22.9	0.0731	0.0178	0.062	0.0014		-22.8	-0.00705	0.0073	-0.026	0.0181		-53.56	0.039795	-0.01587	0.095459	0.205322		-53.56
		0.342083	-0.0348091					32.1539	-35.5573	-101.475	-71.4756	62.0194	53.9121	116.404	-67.3205	87.1137	-77.1822			-53.46	-0.38989	-0.28296	-0.22241	-0.02417		-53.46	-0.00281	-0.02551	0.025391		-22.8	0.072	0.017	0.061	0.0021		-22.7	-0.00565	0.00595	-0.02845	0.01565		-53.46	0.032959	-0.01294	0.080811	0.201416		-53.46
		0.34875	-0.0343323					32.2941	-32.5791	-102.501	-73.2306	70.2865	55.7591	117.721	-60.0777	89.957	-69.1956			-53.36	-0.4104	-0.30151	-0.24878	-0.04858		-53.36	0.00403	-0.02454	0.026367		-22.7	0.0716	0.0156	0.0588	0.0012		-22.6	-0.00605	0.00335	-0.02985	0.01455		-53.36	0.033936	-0.01392	0.079834	0.200439		-53.36
		0.355417	-0.0348091					32.4344	-30.1382	-102.552	-74.4925	78.5584	56.2653	116.632	-53.3921	94.3669	-61.3616			-53.26	-0.408	-0.29907	-0.26196	-0.04614		-53.26	0.0011	-0.02283	0.015625		-22.6	0.07345	0.01575	0.06105	0.00165		-22.5	-0.00715	0.00275	-0.02955	0.01355		-53.26	0.018311	-0.01782	0.060303	0.200439		-53.26
		0.362083	-0.0348091					32.5746	-28.4121	-102.18	-74.9028	86.4921	55.4311	113.394	-47.5012	99.7609	-53.9152			-53.16	-0.395	-0.31714	-0.26245	-0.0603		-53.16	-0.000854	-0.0177	0.018311		-22.5	0.07305	0.01505	0.06175	0.00335		-22.4	-0.00625	-0.00045	-0.02855	0.01335		-53.16	0.019288	-0.02856	0.059326	0.199463		-53.16
		0.36875	-0.035286					32.7149	-27.3735	-101.985	-74.3078	93.6504	53.4788	108.335	-42.55	105.257	-47.0809			-53.06	-0.389	-0.32886	-0.2644	-0.04272		-53.06	0.00403	-0.01672	0.026367		-22.4	0.07285	0.01585	0.06155	0.00435		-22.3	-0.0071	-0.00135	-0.02855	0.01255		-53.06	0.02417	-0.01978	0.058349	0.206299		-53.06
		0.375417	-0.0348091					32.8551	-26.8033	-102.439	-72.7885	99.6275	50.7305	101.827	-38.5589	109.892	-41.0772			-52.96	-0.358	-0.28198	-0.22339	-0.00171		-52.96	0.0177	-0.02063	0.041992		-22.3	0.07255	0.01655	0.06175	0.00525		-22.2	-0.0079	-0.0013	-0.0295	0.0124		-52.96	0.011475	-0.03833	0.044678	0.187744		-52.96
		0.382083	-0.0343323					32.9954	-26.3471	-103.73	-70.6329	104.212	47.4748	94.2333	-35.4127	112.883	-36.1162			-52.86	-0.321	-0.2312	-0.18042	0.04126		-52.86	0.00696	-0.03137	0.03125		-22.2	0.0725	0.0174	0.061	0.0064		-22.1	-0.0092	-0.0007	-0.0308	0.0123		-52.86	-0.00024	-0.03442	0.02417	0.187744		-52.86
		0.38875	-0.0348091					33.1356	-25.5886	-105.71	-68.2581	107.512	43.8769	85.8369	-32.8638	113.845	-32.4069			-52.76	-0.267	-0.20483	-0.14624	0.07544		-52.76	0.00989	-0.02454	0.03418		-22.1	0.07365	0.01785	0.06075	0.00855		-22	-0.0092	-0.0001	-0.0315	0.0124		-52.76	0.000732	-0.03931	0.005615	0.186768		-52.76
		0.395417	-0.0357628					33.2758	-24.1507	-107.989	-66.1145	109.939	39.9432	76.8228	-30.5646	112.835	-30.1316			-52.66	-0.245	-0.20288	-0.13061	0.077394		-52.66	0.00989	-0.02649	0.045898		-22	0.0726	0.0179	0.0594	0.0097		-21.9	-0.00865	-0.0008	-0.032	0.0103		-52.66	0.000732	-0.04517	0.001709	0.19458		-52.66
		0.402083	-0.0367165					33.4161	-21.8161	-110.15	-64.6016	112.027	35.5305	67.2998	-28.1541	110.207	-29.3815			-52.56	-0.224	-0.20093	-0.0896	0.102783		-52.56	0.00208	-0.02258	0.049805		-21.9	0.07325	0.01765	0.05865	0.01045		-21.8	-0.00715	-0.00135	-0.03305	0.01005		-52.56	0.001709	-0.04712	-0.01782	0.202393		-52.56
		0.40875	-0.0371933					33.5563	-18.6029	-111.944	-63.9993	114.212	30.3986	57.3714	-25.3814	106.356	-30.0842			-52.46	-0.215	-0.19019	-0.07104	0.113525		-52.46	-0.00476	-0.02551	0.046875		-21.8	0.07375	0.01805	0.05955	0.01255		-21.7	-0.0073	-0.00145	-0.03305	0.00935		-52.46	-0.00122	-0.05688	-0.01782	0.214111		-52.46
		0.415417	-0.038147					33.6966	-14.737	-113.37	-64.432	116.681	24.3094	47.2321	-22.2091	101.466	-31.9769			-52.36	-0.205	-0.18433	-0.06128	0.121338		-52.36	-0.00122	-0.02783	0.044556		-21.7	0.0735	0.0179	0.0584	0.0125		-21.6	-0.00665	-0.0024	-0.0334	0.0082		-52.36	0.018311	-0.05396	-0.01587	0.216064		-52.36
		0.422083	-0.0386238					33.8368	-10.5425	-114.627	-65.8816	119.37	17.1495	37.2144	-18.8453	95.3821	-34.6645			-52.26	-0.21021	-0.19312	-0.0564	0.122314		-52.26	0.00305	-0.03137	0.041016		-21.6	0.07145	0.01705	0.05665	0.01195		-21.5	-0.0069	-0.00305	-0.03255	0.00895		-52.26	0.025147	-0.05591	-0.01099	0.220947		-52.26
		0.42875	-0.0376701					33.9771	-6.33563	-116.002	-68.2399	122.027	9.00793	27.7222	-15.6836	87.6793	-37.7434			-52.16	-0.21313	-0.18921	-0.05835	0.108643		-52.16	0.00305	-0.03137	0.036377		-21.5	0.07135	0.01875	0.05735	0.01335		-21.4	-0.00695	-0.0037	-0.0319	0.0093		-52.16	0.028077	-0.04712	-0.0022	0.218018		-52.16
		0.435417	-0.035286					34.1173	-2.36909	-117.702	-71.3666	124.336	0.158625	19.1038	-13.1738	77.862	-40.9058			-52.06	-0.19458	-0.17944	-0.04468	0.100831		-52.06	0.000732	-0.02979	0.015259		-21.4	0.0705	0.0177	0.0568	0.0119		-21.3	-0.00715	-0.00355	-0.03175	0.00955		-52.06	0.033936	-0.04517	-0.00806	0.216064		-52.06
		0.442083	-0.0333786					34.2576	1.17521	-119.7	-75.1296	126.028	-9.0161	11.5591	-11.6877	65.6224	-43.9752			-51.96	-0.17212	-0.17358	-0.04761	0.119385		-51.96	-0.00281	-0.02747	0.011719		-21.3	0.0701	0.0173	0.0583	0.0126		-21.2	-0.0068	-0.00425	-0.03365	0.00805		-51.96	0.034912	-0.03052	0.000732	0.213135		-51.96
		0.44875	-0.0333786					34.3978	4.17241	-121.665	-79.4417	126.981	-18.0985	5.104	-11.4335	51.0614	-46.8929			-51.86	-0.16235	-0.19019	-0.04956	0.10376		-51.86	0.00305	-0.02161	0.017578		-21.2	0.06885	0.01855	0.05895	0.01305		-21.1	-0.00555	-0.0056	-0.0329	0.0077		-51.86	0.036865	-0.02466	0.014404	0.19458		-51.86
		0.455417	-0.0329018					34.538	6.53938	-123.011	-84.2855	127.255	-26.6976	-0.41227	-12.4227	34.7876	-49.6796			-51.76	-0.15063	-0.16675	-0.03003	0.127197		-51.76	-0.00281	-0.02356	0.027344		-21.1	0.0699	0.0198	0.0601	0.0143		-21	-0.0061	-0.00535	-0.03275	0.00765		-51.76	0.037354	-0.03394	0.014893	0.182373		-51.76
		0.462083	-0.0324249					34.6783	8.21032	-123.039	-89.7048	127.057	-34.5118	-5.2205	-14.4734	17.8391	-52.3726			-51.66	-0.13403	-0.13647	-0.00952	0.141846		-51.66	-0.00378	-0.02649	0.024414		-21	0.07075	0.01955	0.06085	0.01365		-20.9	-0.00625	-0.0054	-0.0336	0.0086		-51.66	0.034912	-0.01978	0.035888	0.19165		-51.66
		0.46875	-0.0314713					34.8185	9.09386	-121.114	-95.7539	126.629	-41.3677	-9.50401	-17.2506	1.45355	-54.9524			-51.56	-0.11353	-0.12573	0.018799	0.146729		-51.56	0.00208	-0.01868	0.032227		-20.9	0.07035	0.01985	0.06125	0.01385		-20.8	-0.00665	-0.00525	-0.03485	0.00875		-51.56	0.017334	-0.02271	0.031982	0.174072		-51.56
		0.475417	-0.0305176					34.9588	9.03699	-116.843	-102.404	126.122	-47.2011	-13.2946	-20.356	-13.2252	-57.2863			-51.46	-0.10376	-0.13159	0.028565	0.142822		-51.46	0.00793	-0.01477	0.032227		-20.8	0.07175	0.02115	0.06465	0.01725		-20.7	-0.00515	-0.00665	-0.03375	0.00885		-51.46	0.015381	-0.02856	0.030029	0.1604		-51.46
		0.482083	-0.0286102					35.099	7.83791	-110.209	-109.431	125.536	-51.9899	-16.4219	-23.4552	-25.4077	-59.115			-51.36	-0.10376	-0.13745	0.028565	0.12915		-51.36	-0.00378	-0.00891	0.032227		-20.7	0.07295	0.02205	0.06575	0.02005		-20.6	-0.0034	-0.00565	-0.03105	0.00895		-51.36	0.042725	-0.00708	0.041748	0.176025		-51.36
		0.48875	-0.026226					35.2393	5.31549	-101.611	-116.374	124.715	-55.6836	-18.5308	-26.3976	-34.8007	-60.1021			-51.26	-0.10278	-0.15015	0.025635	0.114502		-51.26	0.00208	0.000854	0.031006		-20.6	0.0755	0.023	0.0667	0.0216		-20.5	-0.00095	-0.005	-0.0294	0.0094		-51.26	0.037842	-0.01001	0.043701	0.173096		-51.26
		0.495417	-0.0243187					35.3795	1.3852	-91.7616	-122.586	123.402	-58.17	-19.1805	-29.2484	-41.5881	-59.9503			-51.16	-0.10962	-0.14722	0.024659	0.105713		-51.16	0.000122	0.00476	0.036133		-20.5	0.07785	0.02535	0.06755	0.02325		-20.4	-0.00015	-0.00385	-0.02865	0.01065		-51.16	0.039795	-0.01196	0.044677	0.175049		-51.16
		0.502083	-0.023365					35.5198	-3.90567	-81.4433	-127.36	121.312	-59.2949	-17.9947	-32.1947	-46.278	-58.5346			-51.06	-0.10669	-0.1521	0.010986	0.104736		-51.06	-0.01257	-0.01184	0.03125		-20.4	0.0791	0.0255	0.0675	0.0234		-20.3	0.00155	-0.00345	-0.02845	0.01095		-51.06	0.038818	-0.0188	0.031983	0.170166		-51.06
		0.50875	-0.023365					35.66	-10.373	-71.2307	-130.044	118.242	-58.8975	-14.7913	-35.3669	-49.4952	-55.9828			-50.96	-0.10278	-0.16187	0.00806	0.10083		-50.96	-0.00964	-0.00891	0.03418		-20.3	0.07945	0.02605	0.06785	0.02395		-20.2	0.00305	-0.00345	-0.02845	0.01075		-50.96	0.034912	-0.02173	0.044678	0.169189		-50.96
		0.515417	-0.0243187					35.8003	-17.6797	-61.3053	-130.139	114.175	-56.8306	-9.66142	-38.6773	-51.7715	-52.6729			-50.86	-0.08911	-0.14429	0.017822	0.106689		-50.86	-0.0155	-0.01477	0.040039		-20.2	0.08045	0.02655	0.06845	0.02435		-20.1	0.0043	-0.00355	-0.02875	0.01015		-50.86	0.026123	-0.02563	0.0271	0.159424		-50.86
		0.522083	-0.026226					35.9405	-25.2957	-51.4624	-127.371	109.329	-52.9757	-3.01394	-41.7615	-53.3849	-49.1623			-50.76	-0.095	-0.14429	0.017822	0.098877		-50.76	-0.0155	-0.01477	0.040039		-20.1	0.0818	0.0268	0.069	0.0249		-20	0.00445	-0.0034	-0.0288	0.0098		-50.76	0.006592	-0.04028	0.017334	0.149658		-50.76
		0.52875	-0.0281334					36.0808	-32.4925	-41.2922	-121.716	104.126	-47.2747	4.45111	-44.0373	-54.3105	-46.0748			-50.66	-0.0891	-0.15796	0.015869	0.093017		-50.66	-0.0155	-0.01086	0.040039		-20	0.081	0.0261	0.0695	0.0247		-19.9	0.00485	-0.00395	-0.02835	0.00865		-50.66	-0.0061	-0.05786	-0.00122	0.131104		-50.66
		0.535417	-0.0300407					36.221	-38.4381	-30.4375	-113.385	99.0688	-39.7722	11.8906	-44.8551	-54.3242	-43.9581			-50.56	-0.09985	-0.16089	0.00122	0.084229		-50.56	-0.01746	-0.01086	0.038086		-19.9	0.08185	0.02655	0.06945	0.02515		-19.8	0.00465	-0.00405	-0.02945	0.00715		-50.56	-0.00806	-0.05786	0.000732	0.130127		-50.56
		0.542083	-0.0314713					36.3612	-42.374	-18.8078	-102.771	94.5838	-30.6502	18.5444	-43.6958	-53.1871	-43.141			-50.46	-0.09204	-0.15698	0.016846	0.088135		-50.46	-0.01062	-0.00989	0.041016		-19.8	0.0821	0.0273	0.0694	0.026		-19.7	0.0041	-0.00415	-0.02915	0.00705		-50.46	-0.01196	-0.05786	-0.00513	0.117432		-50.46
		0.54875	-0.0314713					36.5015	-43.7922	-6.67115	-90.398	90.9284	-20.2174	23.9349	-40.3374	-50.8007	-43.654			-50.36	-0.10181	-0.14917	0.00513	0.084229		-50.36	-0.00476	-0.00403	0.041016		-19.7	0.0828	0.0282	0.0699	0.0263		-19.6	0.00375	-0.0047	-0.0298	0.0063		-50.36	-0.02759	-0.05981	-0.00708	0.119385		-50.36
		0.555417	-0.0305176					36.6417	-42.5382	5.38347	-76.8385	88.2179	-8.84312	27.9649	-34.9399	-47.2773	-45.2658			-50.26	-0.11157	-0.15894	0.00122	0.062744		-50.26	0.00305	-0.00403	0.029297		-19.6	0.08295	0.02805	0.07025	0.02585		-19.5	0.0037	-0.00415	-0.02985	0.00495		-50.26	-0.02222	-0.0564	-0.00366	0.124756		-50.26
		0.562083	-0.0300407					36.782	-38.8162	16.5915	-62.6694	86.5273	3.13637	30.8752	-28.0431	-42.9301	-47.6255			-50.16	-0.114	-0.15698	0.00317	0.064697		-50.16	-0.000854	0.00378	0.037109		-19.5	0.0829	0.0279	0.0706	0.0262		-19.4	0.0025	-0.0035	-0.0293	0.0041		-50.16	-0.04224	-0.06274	-0.01782	0.116455		-50.16
		0.56875	-0.0300407					36.9222	-33.117	26.229	-48.4328	85.9687	15.4856	33.0719	-20.4572	-38.2007	-50.4209			-50.06	-0.116	-0.14624	0.0061	0.067627		-50.06	-0.000122	-0.000122	0.033203		-19.4	0.0831	0.0285	0.0712	0.0265		-19.3	0.00175	-0.0041	-0.0291	0.0032		-50.06	-0.04614	-0.07251	-0.02368	0.112549		-50.06
		0.575417	-0.0309944					37.0625	-26.0688	33.8147	-34.5697	86.6958	28.0544	34.9241	-13.0551	-33.5547	-53.452			-49.96	-0.112	-0.14185	0.00269	0.072022		-49.96	-0.00183	0.00281	0.032227		-19.3	0.08445	0.02905	0.07205	0.02805		-19.2	0.0006	-0.00395	-0.02855	0.00365		-49.96	-0.05786	-0.0686	-0.03735	0.096924		-49.96
		0.582083	-0.0314713					37.2027	-18.2404	39.2094	-21.3467	88.8539	40.6903	36.6582	-6.55856	-29.3738	-56.6152			-49.86	-0.11255	-0.14233	0.000244	0.071533		-49.86	-0.00378	0.00671	0.030273		-19.2	0.0855	0.0295	0.0727	0.0287		-19.1	0.0005	-0.0043	-0.0284	0.0025		-49.86	-0.04712	-0.06372	-0.03247	0.10376		-49.86
		0.58875	-0.0324249					37.343	-9.99138	42.5868	-8.85116	92.5109	53.1577	38.3677	-1.40602	-25.8733	-59.86			-49.76	-0.116	-0.14917	0.00122	0.07251		-49.76	-0.00183	0.00476	0.016602		-19.1	0.0856	0.0304	0.0726	0.0283		-19	0.0002	-0.0044	-0.0284	0.0021		-49.76	-0.05005	-0.06274	-0.03931	0.091065		-49.76
		0.595417	-0.0338554					37.4832	-1.43187	44.3132	2.92485	97.5977	65.1097	40.058	2.28799	-23.066	-63.145			-49.66	-0.119	-0.14526	-0.00659	0.076417		-49.66	0.0011	0.00183	0.017578		-19	0.08645	0.03075	0.07285	0.02925		-18.9	-5e-05	-0.0045	-0.0286	0.0014		-49.66	-0.05493	-0.07739	-0.05395	0.080322		-49.66
		0.602083	-0.0357628					37.6234	7.51818	44.7952	13.969	103.874	76.0993	41.6827	4.68672	-20.761	-66.3758			-49.56	-0.114	-0.13159	0.00708	0.082275		-49.56	0.005	0.00574	0.027344		-18.9	0.0862	0.031	0.0724	0.0299		-18.8	-5e-05	-0.00525	-0.02865	0.00155		-49.56	-0.04907	-0.06567	-0.05396	0.082275		-49.56
		0.60875	-0.0362396					37.7637	17.0022	44.3555	24.1766	110.932	85.6305	43.1855	6.0966	-18.5982	-69.3432			-49.46	-0.1145	-0.13257	0.01001	0.073486		-49.46	0.00793	0.00867	0.030273		-18.8	0.08625	0.03065	0.07175	0.02975		-18.7	0.00055	-0.00495	-0.02905	0.00125		-49.46	-0.05054	-0.06812	-0.05542	0.078857		-49.46
		0.615417	-0.0357628					37.9039	27.0684	43.1712	33.3644	118.263	93.2459	44.5613	6.79784	-16.1405	-71.7129			-49.36	-0.118	-0.13648	0.011963	0.071533		-49.36	0.000122	0.012573	0.026367		-18.7	0.0868	0.0303	0.0715	0.0301		-18.6	0.00035	-0.00485	-0.02875	0.00165		-49.36	-0.07056	-0.07739	-0.06372	0.084229		-49.36
		0.622083	-0.035286					38.0442	37.5412	41.2763	41.3541	125.351	98.6275	45.9273	6.9265	-13.0361	-73.0814			-49.26	-0.112	-0.12573	0.022705	0.068604		-49.26	0.00793	0.020386	0.030273		-18.6	0.0875	0.0307	0.071	0.0299		-18.5	-0.0001	-0.00535	-0.02815	0.00085		-49.26	-0.07446	-0.0813	-0.06372	0.078369		-49.26
		0.62875	-0.0348091					38.1844	47.9797	38.6174	48.0563	131.752	101.67	47.5589	6.44758	-9.19908	-73.0766			-49.16	-0.118	-0.11499	0.025635	0.066651		-49.16	-0.00671	0.017456	0.025391		-18.5	0.0884	0.0315	0.0711	0.0312		-18.4	-0.0001	-0.0054	-0.0288	-0.0007		-49.16	-0.08423	-0.09106	-0.06763	0.074463		-49.16
		0.635417	-0.0357628					38.3247	57.7411	35.1562	53.5032	137.13	102.505	49.8401	5.21482	-4.91833	-71.4644			-49.06	-0.11987	-0.12231	0.022217	0.064209		-49.06	-0.00867	0.017456	0.03125		-18.4	0.08805	0.03075	0.07165	0.03125		-18.3	-0.00015	-0.0063	-0.0282	-0.0007		-49.06	-0.09009	-0.09692	-0.06958	0.060791		-49.06
		0.642083	-0.0367165					38.4649	66.1394	31.0009	57.8474	141.279	101.469	53.1254	3.10233	-0.84059	-68.232			-48.96	-0.11548	-0.12378	0.026611	0.056885		-48.96	-0.00513	0.015137	0.017212		-18.3	0.0875	0.0301	0.0703	0.031		-18.2	-0.00075	-0.00635	-0.02695	-0.00125		-48.96	-0.09692	-0.10376	-0.05884	0.059815		-48.96
		0.64875	-0.0367165					38.6052	72.6632	26.4997	61.3517	144.114	99.0315	57.5876	0.155783	2.1702	-63.6259			-48.86	-0.11743	-0.1189	0.016846	0.047119		-48.86	-0.01453	0.017456	0.019531		-18.2	0.08735	0.02965	0.06965	0.03085		-18.1	-0.0008	-0.00665	-0.02555	-0.00125		-48.86	-0.09009	-0.09302	-0.06079	0.058838		-48.86
		0.655417	-0.0371933					38.7454	77.1652	22.2358	64.3586	145.638	95.6906	63.1307	-3.32477	3.25341	-58.1429			-48.76	-0.11841	-0.12085	0.021729	0.052002		-48.76	-0.01453	0.017456	0.019531		-18.1	0.0867	0.0282	0.0679	0.0314		-18	0.0004	-0.0062	-0.0243	-0.0013		-48.76	-0.08813	-0.09888	-0.06763	0.052979		-48.76
		0.662083	-0.0376701					38.8856	79.9381	18.9169	67.2198	145.865	91.8827	69.3855	-6.8178	1.76938	-52.4543			-48.66	-0.12134	-0.11987	0.014893	0.045166		-48.66	-0.01453	0.022095	0.023438		-18	0.0855	0.0282	0.0656	0.0306		-17.9	0.00025	-0.0071	-0.0241	-0.0022		-48.66	-0.09009	-0.09497	-0.06372	0.052002		-48.66
		0.66875	-0.0395775					39.0259	81.6305	17.2099	70.2142	144.742	87.907	75.7751	-9.69514	-2.55638	-47.2593			-48.56	-0.12427	-0.10132	0.021729	0.055908		-48.56	-0.01062	0.012817	0.029297		-17.9	0.0839	0.0281	0.0655	0.0306		-17.8	0.0006	-0.00675	-0.02515	-0.00265		-48.56	-0.10083	-0.09302	-0.06567	0.047119		-48.56
		0.675417	-0.0400543					39.1661	83.027	17.5827	73.5	142.147	83.9167	81.6426	-11.3639	-9.59872	-43.1351			-48.46	-0.13013	-0.10132	0.01001	0.042236		-48.46	-0.00281	0.012329	0.023438		-17.8	0.0849	0.0287	0.0651	0.0318		-17.7	-0.0002	-0.0069	-0.0246	-0.0037		-48.46	-0.09888	-0.08813	-0.07837	0.052002		-48.46
		0.682083	-0.0386238					39.3064	84.7837	20.2278	77.1157	137.973	79.9946	86.3965	-11.3993	-18.9053	-40.4496			-48.36	-0.12817	-0.09937	0.015869	0.055908		-48.36	-0.00964	0.015747	0.024414		-17.7	0.08505	0.02865	0.06415	0.03225		-17.6	-0.0001	-0.0065	-0.0246	-0.0031		-48.36	-0.10278	-0.0979	-0.08813	0.042236		-48.36
		0.68875	-0.0362396					39.4466	87.2356	25.1042	81.0151	132.27	76.2703	89.6098	-9.62876	-29.833	-39.3413			-48.26	-0.12427	-0.09546	0.025635	0.077393		-48.26	-0.00281	0.011597	0.019531		-17.6	0.0849	0.0281	0.0642	0.0337		-17.5	0.00245	-0.0063	-0.0249	-0.0021		-48.26	-0.10571	-0.08911	-0.07935	0.043213		-48.26
		0.695417	-0.0338554					39.5869	90.3469	32.0574	85.1249	125.359	73.0169	91.0648	-6.14334	-41.7162	-39.7547			-48.16	-0.11841	-0.0896	0.031494	0.083252		-48.16	-0.00867	0.011597	0.025391		-17.5	0.0857	0.0274	0.0638	0.0338		-17.4	0.00335	-0.00565	-0.02445	-0.00125		-48.16	-0.10376	-0.08716	-0.0813	0.045166		-48.16
		0.702083	-0.0324249					39.7271	93.8131	40.938	89.4077	117.836	70.6594	90.7731	-1.25581	-54.0186	-41.5151			-48.06	-0.11743	-0.08374	0.033447	0.085205		-48.06	-0.00867	0.011597	0.025391		-17.4	0.08575	0.02655	0.06315	0.03405		-17.3	0.00385	-0.00475	-0.02515	-0.00075		-48.06	-0.10083	-0.09595	-0.07251	0.048096		-48.06
		0.70875	-0.0305176					39.8674	97.2554	51.6793	93.9002	110.449	69.6719	88.9755	4.5907	-66.3998	-44.3905			-47.96	-0.12524	-0.08472	0.026611	0.078369		-47.96	-0.00476	0.011597	0.021484		-17.3	0.0864	0.0281	0.0646	0.035		-17.2	0.00335	-0.00605	-0.02535	-0.00155		-47.96	-0.1106	-0.08618	-0.06665	0.046143		-47.96
		0.715417	-0.0300407					40.0076	100.422	64.3093	98.7153	103.908	70.3956	86.0932	10.958	-78.6696	-48.1103			-47.86	-0.12427	-0.07983	0.031494	0.083252		-47.86	0.010864	0.00964	0.017578		-17.2	0.0871	0.029	0.0649	0.0363		-17.1	0.0022	-0.00655	-0.02525	-0.00285		-47.86	-0.10571	-0.09888	-0.06763	0.045166		-47.86
		0.722083	-0.0314713					40.1478	103.312	78.8905	104.004	98.6972	72.8684	82.635	17.515	-90.6624	-52.367			-47.76	-0.13306	-0.07104	0.032471	0.080322		-47.76	-0.00574	0.00476	0.018555		-17.1	0.0883	0.0285	0.0643	0.0373		-17	0.0009	-0.008	-0.0264	-0.0043		-47.76	-0.1145	-0.09204	-0.07251	0.04419		-47.76
		0.72875	-0.0338554					40.2881	106.168	95.4202	109.872	94.9745	76.7836	79.089	24.0352	-102.099	-56.8402			-47.66	-0.12769	-0.05981	0.043701	0.081787		-47.66	0.00305	0.00964	0.015625		-17	0.08855	0.02925	0.06365	0.03745		-16.9	0.0012	-0.0092	-0.0269	-0.0053		-47.66	-0.11157	-0.10669	-0.07544	0.043213		-47.66
		0.735417	-0.0367165					40.4283	109.369	113.762	116.3	92.5666	81.5951	75.8199	30.3249	-112.527	-61.2278			-47.56	-0.13159	-0.06372	0.043702	0.075928		-47.56	0.00891	0.00183	0.025391		-16.9	0.0886	0.0298	0.0642	0.0383		-16.8	0.001	-0.0092	-0.0266	-0.0057		-47.56	-0.11548	-0.10376	-0.07935	0.033447		-47.56
		0.742083	-0.0386238					40.5686	113.305	133.628	123.136	91.0724	86.6817	73.0126	36.1571	-121.362	-65.248			-47.46	-0.12427	-0.0564	0.052979	0.085205		-47.46	-0.00281	0.00183	0.023438		-16.8	0.0886	0.0296	0.0637	0.0389		-16.7	0.0014	-0.0099	-0.0265	-0.0064		-47.46	-0.1145	-0.10571	-0.07837	0.034424		-47.46
		0.74875	-0.0391006					40.7088	118.293	154.61	130.177	90.0284	91.4815	70.7022	41.2433	-127.986	-68.6218			-47.36	-0.13013	-0.03882	0.045166	0.085205		-47.36	-0.01062	0.00183	0.023438		-16.7	0.08975	0.03085	0.06365	0.04125		-16.6	0.00175	-0.009	-0.0267	-0.007		-47.36	-0.12427	-0.10962	-0.09204	0.024658		-47.36
		0.755417	-0.0386238					40.8491	124.516	176.264	137.264	89.0761	95.5743	68.8761	45.2581	-131.909	-71.0772			-47.26	-0.12231	-0.04663	0.04126	0.081299		-47.26	0.0011	0.01355	0.039795		-16.6	0.0904	0.0309	0.0629	0.0409		-16.5	0.00195	-0.00865	-0.02575	-0.00765		-47.26	-0.12915	-0.10278	-0.07935	0.027588		-47.26
		0.762083	-0.0391006					40.9893	131.985	198.231	144.353	88.0666	98.7236	67.5922	47.9231	-132.927	-72.3848			-47.16	-0.13306	-0.04761	0.034424	0.086181		-47.16	0.005	0.01355	0.039063		-16.5	0.091	0.0307	0.0615	0.0424		-16.4	0.00095	-0.00945	-0.02555	-0.00915		-47.16	-0.12329	-0.10083	-0.07349	0.027588		-47.16
		0.76875	-0.0395775					41.1296	140.563	220.33	151.511	87.0588	100.886	67.0524	49.1051	-131.246	-72.3936			-47.06	-0.1438	-0.04077	0.029541	0.077393		-47.06	-0.000854	0.01355	0.044922		-16.4	0.0922	0.0312	0.0622	0.0435		-16.3	0.00225	-0.01055	-0.02585	-0.01115		-47.06	-0.11353	-0.09692	-0.08032	0.04126		-47.06
		0.775417	-0.0400543					41.2698	150.038	242.561	158.876	86.2361	102.176	67.5792	48.8634	-127.455	-71.0521			-46.96	-0.13892	-0.03979	0.034424	0.076416		-46.96	-0.00281	0.016235	0.039063		-16.3	0.09345	0.03175	0.06185	0.04355		-16.2	0.0037	-0.00965	-0.02385	-0.01055		-46.96	-0.12085	-0.09253	-0.08276	0.039795		-46.96
		0.782083	-0.041008					41.41	160.231	265.056	166.621	85.8015	102.797	69.505	47.4367	-122.362	-68.4292			-46.86	-0.12036	-0.03491	0.045166	0.083252		-46.86	0.00403	0.030151	0.051758		-16.2	0.0935	0.0318	0.0615	0.0447		-16.1	0.0039	-0.0099	-0.0245	-0.011		-46.86	-0.12036	-0.08618	-0.08032	0.03833		-46.86
		0.78875	-0.0419617					41.5503	171.088	288.012	174.925	85.8805	102.946	73.0367	45.203	-116.774	-64.7429			-46.76	-0.12232	-0.03101	0.045166	0.081299		-46.76	0.00562	0.027832	0.041626		-16.1	0.09145	0.03145	0.05975	0.04325		-16	0.00455	-0.0106	-0.026	-0.0126		-46.76	-0.11597	-0.09741	-0.08179	0.038818		-46.76
		0.795417	-0.0429153					41.6905	182.716	311.587	183.954	86.4483	102.731	78.1758	42.6189	-111.308	-60.3683			-46.66	-0.127	-0.03198	0.03833	0.07544		-46.66	0.00598	0.022339	0.045898		-16	0.09125	0.03125	0.05925	0.04465		-15.9	0.0059	-0.01155	-0.02445	-0.01345		-46.66	-0.10962	-0.09692	-0.07544	0.039307		-46.66
		0.802083	-0.0424385					41.8308	195.364	335.793	193.885	87.3204	102.142	84.7344	40.1134	-106.3	-55.7911			-46.56	-0.13	-0.04077	0.052978	0.071533		-46.56	-0.000854	0.023315	0.044922		-15.9	0.0907	0.032	0.0579	0.0449		-15.8	0.0086	-0.0109	-0.0226	-0.0131		-46.56	-0.10962	-0.09692	-0.07544	0.039307		-46.56
		0.80875	-0.041008					41.971	209.346	360.411	204.949	88.23	101.104	92.4065	37.9677	-101.816	-51.5145			-46.46	-0.1438	-0.05054	0.031494	0.061768		-46.46	0.00305	0.015503	0.052734		-15.8	0.0913	0.0343	0.0586	0.0462		-15.7	0.00895	-0.0107	-0.0219	-0.0123		-46.46	-0.10571	-0.09302	-0.07153	0.042236		-46.46
		0.815417	-0.0386238					42.1113	224.94	385.024	217.478	88.9633	99.5921	100.836	36.2568	-97.7571	-47.9709			-46.36	-0.13159	-0.04028	0.037842	0.08374		-46.36	-0.01355	0.01062	0.041992		-15.7	0.09075	0.03375	0.05715	0.04655		-15.6	0.0108	-0.00835	-0.02275	-0.01115		-46.36	-0.10669	-0.09399	-0.07251	0.040283		-46.36
		0.822083	-0.0362396					42.2515	242.293	409.14	231.915	89.4827	97.7774	109.657	34.8883	-94.0013	-45.4896			-46.26	-0.12915	-0.03003	0.034424	0.090088		-46.26	-0.01184	0.00769	0.042969		-15.6	0.09075	0.03535	0.05815	0.04725		-15.5	0.01115	-0.0073	-0.0238	-0.01		-46.26	-0.09399	-0.0813	-0.05981	0.052979		-46.26
		0.82875	-0.035286					42.3918	261.38	432.405	248.781	89.9666	96.0836	118.516	33.7167	-90.521	-44.2983			-46.16	-0.12817	-0.03003	0.040283	0.090088		-46.16	-0.01062	0.00964	0.054688		-15.5	0.0909	0.0367	0.0591	0.0483		-15.4	0.0098	-0.00595	-0.02415	-0.01235		-46.16	-0.10571	-0.08521	-0.06372	0.052979		-46.16
		0.835417	-0.0343323					42.532	282.042	454.78	268.609	90.7331	95.1192	127.113	32.6719	-87.433	-44.5106			-46.06	-0.13989	-0.03101	0.023682	0.077393		-46.06	-0.01355	0.00671	0.045898		-15.4	0.0934	0.0376	0.0599	0.0485		-15.3	0.011	-0.0062	-0.0228	-0.0133		-46.06	-0.10376	-0.08521	-0.052	0.058838		-46.06
		0.842083	-0.0338554					42.6723	304.073	476.584	291.847	92.0803	95.5191	135.268	31.836	-84.9807	-46.1061			-45.96	-0.13696	-0.02222	0.022705	0.080322		-45.96	-0.00574	0.018433	0.05835		-15.3	0.0928	0.036	0.0612	0.049		-15.2	0.01195	-0.0069	-0.022	-0.0149		-45.96	-0.10767	-0.08325	-0.05005	0.060791		-45.96
		0.84875	-0.0343323					42.8125	327.345	498.383	318.773	94.1187	97.7552	142.95	31.4366	-83.4359	-48.9217			-45.86	-0.13989	-0.02124	0.013916	0.06958		-45.86	-0.00769	0.01062	0.051758		-15.2	0.09335	0.03675	0.06065	0.04815		-15.1	0.0141	-0.00845	-0.02155	-0.01565		-45.86	-0.10083	-0.07642	-0.04712	0.063721		-45.86
		0.855417	-0.0357628					42.9527	351.913	520.819	349.41	96.6884	101.99	150.222	31.7614	-82.9561	-52.6601			-45.76	-0.13501	-0.01831	0.00317	0.064697		-45.76	-0.0155	0.00867	0.053711		-15.1	0.0941	0.037	0.0648	0.0478		-15	0.0152	-0.0076	-0.0206	-0.0165		-45.76	-0.09888	-0.07446	-0.04321	0.059815		-45.76
		0.862083	-0.0376701					43.093	378.033	544.442	383.491	99.3906	108.035	157.119	33.0162	-83.4968	-56.9411			-45.66	-0.14917	-0.02271	-0.00122	0.048584		-45.66	-0.01453	0.00964	0.048828		-15	0.0939	0.0363	0.065	0.047		-14.9	0.015	-0.0072	-0.0185	-0.0147		-45.66	-0.08423	-0.06372	-0.03247	0.074463		-45.66
		0.86875	-0.0391006					43.2332	406.094	569.596	420.497	101.702	115.423	163.556	35.1728	-84.8327	-61.3898			-45.56	-0.15356	-0.02124	0.000244	0.042236		-45.56	-0.01257	0.00769	0.050781		-14.9	0.0924	0.0348	0.0634	0.0436		-14.8	0.01485	-0.0064	-0.0178	-0.0153		-45.56	-0.09204	-0.07349	-0.03442	0.070557		-45.56
		0.875417	-0.0400543					43.3735	436.479	596.405	459.772	103.124	123.562	169.367	37.8962	-86.6551	-65.7107			-45.46	-0.15454	-0.01831	0.00317	0.045166		-45.46	-0.00964	0.00867	0.049805		-14.8	0.0923	0.0355	0.0658	0.0424		-14.7	0.0161	-0.00465	-0.01735	-0.01405		-45.46	-0.08911	-0.0647	-0.03149	0.083252		-45.46
		0.882083	-0.0400543					43.5137	469.437	624.867	500.653	103.323	131.863	174.387	40.617	-88.6897	-69.7167			-45.36	-0.15942	-0.01733	0.00415	0.042236		-45.36	-0.00806	0.00439	0.045532		-14.7	0.09365	0.03925	0.06675	0.04265		-14.6	0.01645	-0.0033	-0.0164	-0.0142		-45.36	-0.08911	-0.0647	-0.02368	0.06958		-45.36
		0.88875	-0.0400543					43.654	505.019	654.992	542.558	102.196	139.806	178.522	42.7163	-90.7684	-73.3044			-45.26	-0.15259	-0.0105	0.00317	0.043213		-45.26	-0.0116	0.000855	0.045898		-14.6	0.0949	0.0376	0.0633	0.0363		-14.5	0.0182	-0.00115	-0.01745	-0.01525		-45.26	-0.07935	-0.05884	-0.0061	0.07544		-45.26
		0.895417	-0.0400543					43.7942	543.048	686.916	585.006	99.8514	146.963	181.756	43.7235	-92.835	-76.3989			-45.16	-0.153	-0.00659	0.00708	0.0354		-45.16	-0.00769	0.00476	0.055664		-14.5	0.0976	0.0377	0.0607	0.0379		-14.4	0.0189	-0.0005	-0.0176	-0.0148		-45.16	-0.07446	-0.05591	-0.00317	0.078369		-45.16
		0.902083	-0.0400543					43.9345	583.135	720.948	627.593	96.5197	153.012	184.102	43.4423	-94.9141	-78.9121			-45.06	-0.16724	-0.00757	-0.00952	0.034424		-45.06	-0.00671	0.00574	0.052734		-14.4	0.1005	0.0369	0.0592	0.039		-14.3	0.017	-0.002	-0.0183	-0.0158		-45.06	-0.0686	-0.05591	-0.01978	0.062744		-45.06
		0.90875	-0.0400543					44.0747	624.758	757.541	669.989	92.4161	157.739	185.54	41.9836	-97.0587	-80.7258			-44.96	-0.16431	-0.00854	-0.01636	0.033447		-44.96	-0.01746	0.00281	0.055664		-14.3	0.1058	0.0336	0.0555	0.0404		-14.2	0.0156	-0.0031	-0.0189	-0.017		-44.96	-0.06274	-0.04614	-0.01294	0.058838		-44.96
		0.915417	-0.0405312					44.215	667.406	797.217	711.977	87.6267	161.019	185.997	39.7191	-99.2785	-81.6971			-44.86	-0.17847	-0.01294	-0.01685	0.025147		-44.86	-0.0116	0.00281	0.05957		-14.2	0.10745	0.03895	0.05515	0.04495		-14.1	0.02045	-0.0019	-0.0152	-0.0177		-44.86	-0.05005	-0.04126	-0.0061	0.06958		-44.86
		0.922083	-0.0414848					44.3552	710.747	840.505	753.512	82.0775	162.774	185.354	37.1671	-101.473	-81.6932			-44.76	-0.16919	-0.00952	-0.01147	0.042236		-44.76	-0.00964	0.000854	0.051758		-14.1	0.10855	0.03995	0.05395	0.04355		-14	0.0211	-0.00095	-0.01445	-0.01715		-44.76	-0.052	-0.04224	-0.01196	0.06958		-44.76
		0.92875	-0.0429153					44.4954	754.733	887.884	794.754	75.6096	162.915	183.493	34.8402	-103.413	-80.6523			-44.66	-0.17505	-0.01538	-0.02319	0.032471		-44.66	-0.00867	-0.00403	0.050781		-14	0.10805	0.04425	0.05715	0.05325		-13.9	0.01635	-0.0046	-0.0189	-0.0203		-44.66	-0.05103	-0.052	-0.01685	0.064697		-44.66
		0.935417	-0.0448227					44.6357	799.611	939.727	836.065	68.1173	161.315	180.353	33.1057	-104.813	-78.632			-44.56	-0.175	-0.01538	-0.03101	0.026612		-44.56	-0.01941	-0.00696	0.053711		-13.9	0.10385	0.04775	0.05625	0.05715		-13.8	0.0142	-0.00255	-0.02125	-0.02685		-44.56	-0.04321	-0.04224	-0.00903	0.07251		-44.56
		0.942083	-0.0462532					44.7759	845.809	996.241	877.992	59.6701	157.828	175.995	32.0853	-105.439	-75.8228			-44.46	-0.17505	-0.01147	-0.01929	0.050049		-44.46	-0.01941	-0.00696	0.053711		-13.8	0.10215	0.05375	0.05745	0.06725		-13.7	0.01265	0.002	-0.0294	-0.0339		-44.46	-0.03833	-0.03735	-0.00024	0.081299		-44.46
		0.94875	-0.0476837					44.9162	893.758	1057.45	921.241	50.5628	152.384	170.641	31.6232	-105.167	-72.5265			-44.36	-0.16528	-0.01343	-0.02124	0.036377		-44.36	-0.0155	-0.00305	0.062256		-13.7	0.10165	0.05215	0.05875	0.07835		-13.6	-0.00355	0.00135	-0.04185	-0.04785		-44.36	-0.04224	-0.02954	-0.0022	0.079346		-44.36
		0.955417	-0.0472069					45.0564	943.709	1123.28	966.615	41.2696	145.105	164.616	31.3727	-103.985	-69.11			-44.26	-0.177	-0.00562	-0.03296	0.036377		-44.26	-0.02234	-0.00989	0.058594		-13.6	0.10555	0.04675	0.05295	0.07615		-13.5	-0.01775	0.00065	-0.05475	-0.05615		-44.26	-0.03052	-0.01685	0.000732	0.082275		-44.26
		0.962083	-0.0457764					45.1967	995.639	1193.64	1014.95	32.3236	136.386	158.242	30.9903	-101.952	-65.9336			-44.16	-0.175	-0.00757	-0.0271	0.042236		-44.16	-0.01941	-0.00696	0.055664		-13.5	0.1056	0.044	0.0451	0.0709		-13.4	-0.0262	-0.00365	-0.06625	-0.06295		-44.16	-0.04077	-0.02612	-0.00269	0.071045		-44.16
		0.96875	-0.0443459					45.3369	1049.28	1268.55	1067.06	24.1772	126.863	151.736	30.3223	-99.1405	-63.271			-44.06	-0.19263	-0.01147	-0.03589	0.050049		-44.06	-0.0155	-0.00305	0.071289		-13.4	0.1019	0.037	0.0383	0.0618		-13.3	-0.02355	-0.007	-0.0641	-0.0576		-44.06	-0.0354	-0.02466	0.014404	0.080322		-44.06
		0.975417	-0.0424385					45.4772	1104.26	1348.1	1123.73	17.0928	117.296	145.198	29.475	-95.576	-61.2401			-43.96	-0.174	-0.000732	-0.03198	0.049072		-43.96	-0.01843	-0.00598	0.056641		-13.3	0.09995	0.03015	0.03045	0.05025		-13.2	-0.0251	-0.00405	-0.06025	-0.05295		-43.96	-0.03247	-0.01978	0.013428	0.077393		-43.96
		0.982083	-0.0405312					45.6174	1160.33	1432.51	1185.68	11.0907	108.426	138.669	28.7492	-91.2321	-59.7757			-43.86	-0.18677	-0.00562	-0.0437	0.04419		-43.86	-0.03015	-0.00989	0.060547		-13.2	0.09725	0.02195	0.02365	0.04055		-13.1	-0.0291	-0.0037	-0.054	-0.0476		-43.86	-0.02856	-0.01782	0.015381	0.085205		-43.86
		0.98875	-0.0376701					45.7576	1217.57	1521.96	1253.48	5.97939	100.872	132.218	28.4944	-86.0765	-58.6676			-43.76	-0.18188	0.00317	-0.02808	0.049072		-43.76	-0.0321	-0.00989	0.060547		-13.1	0.0924	0.016	0.0209	0.0346		-13	-0.0311	-0.0039	-0.0464	-0.0466		-43.76	-0.02759	-0.01489	0.022217	0.084229		-43.76
		0.995417	-0.035286					45.8979	1276.47	1616.64	1327.46	1.46575	95.0751	125.997	28.9535	-80.1411	-57.6488			-43.66	-0.17066	0.00854	-0.00415	0.060302		-43.66	-0.03601	-0.01184	0.058594		-13	0.09305	0.01705	0.01735	0.02975		-12.9	-0.03475	-0.0117	-0.0387	-0.0442		-43.66	-0.01196	-0.01685	0.030029	0.071533		-43.66
		1.00208	-0.0343323					46.0381	1337.91	1716.56	1407.72	-2.70989	91.2697	120.259	30.1604	-73.6074	-56.504			-43.56	-0.1731	0.0022	-0.02515	0.053955		-43.56	-0.03699	-0.01282	0.069336		-12.9	0.09355	0.01675	0.01395	0.02865		-12.8	-0.0242	-0.01525	-0.02755	-0.03815		-43.56	-0.00024	-0.00903	0.02417	0.076416		-43.56
		1.00875	-0.0333786					46.1784	1402.88	1821.62	1494.1	-6.67927	89.491	115.325	31.9351	-66.8776	-55.1648			-43.46	-0.169	-0.01147	-0.02124	0.04419		-43.46	-0.03406	-0.02161	0.072266		-12.8	0.0893	0.0149	0.0088	0.0255		-12.7	-0.01775	-0.0133	-0.0177	-0.0324		-43.46	0.001709	-0.01294	0.020264	0.078369		-43.46
		1.01542	-0.0324249					46.3186	1472.29	1931.55	1586.35	-10.4173	89.6374	111.531	33.9755	-60.5613	-53.7406			-43.36	-0.171	-0.00269	-0.01147	0.061768		-43.36	-0.02856	-0.02002	0.058228		-12.7	0.08675	0.01435	0.00255	0.02435		-12.6	-0.0083	-0.01485	-0.00955	-0.02835		-43.36	0.010498	0.003662	0.025147	0.087158		-43.36
		1.02208	-0.0314713					46.4589	1546.72	2046.02	1684.13	-13.7656	91.5658	109.153	35.9916	-55.3479	-52.4576			-43.26	-0.17212	-0.00464	-0.02026	0.060791		-43.26	-0.03796	-0.01965	0.052734		-12.6	0.09055	0.01565	0.00495	0.02615		-12.5	-0.00995	-0.0156	-0.0081	-0.0286		-43.26	0.005615	-0.00122	0.018311	0.086182		-43.26
		1.02875	-0.0319481					46.5991	1626.41	2164.68	1787.04	-16.5022	95.1767	108.297	37.8028	-51.8209	-51.5433			-43.16	-0.16919	-0.00171	-0.01733	0.040283		-43.16	-0.02917	-0.01672	0.071289		-12.5	0.0908	0.0136	0.0059	0.0248		-12.4	-0.00895	-0.01515	-0.00855	-0.03025		-43.16	0.006104	-0.00073	0.024658	0.100342		-43.16
		1.03542	-0.0329018					46.7394	1711.28	2287.26	1894.65	-18.4308	100.46	108.836	39.3332	-50.3022	-51.112			-43.06	-0.17505	-0.00757	-0.0271	0.036377		-43.06	-0.02722	-0.02258	0.071289		-12.4	0.0885	0.0097	0.0039	0.0239		-12.3	-0.0048	-0.01845	-0.00825	-0.02895		-43.06	0.007568	0.004638	0.026123	0.099854		-43.06
		1.04208	-0.0348091					46.8796	1801.11	2413.6	2006.54	-19.4384	107.479	110.423	40.5193	-50.7801	-51.1049			-42.96	-0.16577	0.00171	-0.01782	0.045654		-42.96	-0.03308	-0.02063	0.073242		-12.3	0.08805	0.00635	-0.00145	0.01845		-12.2	-0.0043	-0.0171	-0.0027	-0.0219		-42.96	0.008545	0.003662	0.007568	0.094971		-42.96
		1.04875	-0.0376701					47.0198	1895.61	2543.65	2122.39	-19.5118	116.272	112.6	41.232	-52.9358	-51.3111			-42.86	-0.1604	-0.00464	-0.02417	0.039307		-42.86	-0.03894	-0.03821	0.075195		-12.2	0.08625	0.00455	-0.00475	0.01375		-12.1	-0.00525	-0.0178	-0.0015	-0.0194		-42.86	0.018311	0.005615	0.02124	0.091065		-42.86
		1.05542	-0.0400543					47.1601	1994.69	2677.59	2242.1	-18.7243	126.757	114.964	41.2858	-56.2368	-51.4471			-42.76	-0.16724	-0.00757	-0.02515	0.040283		-42.76	-0.03503	-0.03821	0.067383		-12.1	0.07875	-0.00385	-0.01405	0.00735		-12	-0.0031	-0.01845	-0.00395	-0.01955		-42.76	0.023194	0.023193	0.0271	0.090088		-42.76
		1.06208	-0.0419617					47.3003	2098.54	2815.84	2365.72	-17.1969	138.684	117.344	40.4875	-60.0645	-51.251			-42.66	-0.1604	-0.000732	-0.03003	0.04126		-42.66	-0.02527	-0.0304	0.079102		-12	0.07305	-0.00165	-0.01575	0.00745		-11.9	0.0024	-0.018	-0.0022	-0.0154		-42.66	0.031982	0.013427	0.025146	0.094971		-42.66
		1.06875	-0.0433922					47.4406	2207.65	2959.08	2493.44	-15.0525	151.654	119.883	38.6615	-63.8516	-50.5551			-42.56	-0.1438	0.00903	-0.02417	0.051025		-42.56	-0.02722	-0.02649	0.077148		-11.9	0.0762	-0.0056	-0.018	0.0061		-11.8	-0.00075	-0.0128	0.0051	-0.0129		-42.56	0.031006	0.008545	0.006592	0.088135		-42.56
		1.07542	-0.043869					47.5808	2322.69	3108.11	2625.54	-12.4	165.184	122.964	35.6604	-67.1891	-49.3158			-42.46	-0.16235	0.00513	-0.03003	0.051025		-42.46	-0.03015	-0.02942	0.074219		-11.8	0.08855	-0.02155	-0.01935	0.00555		-11.7	-0.00805	-0.01135	0.00155	-0.01265		-42.46	0.019287	-0.00122	0.010498	0.088135		-42.46
		1.08208	-0.0433922					47.7211	2444.27	3263.74	2762.34	-9.36904	178.799	127.033	31.3893	-69.857	-47.5946			-42.36	-0.15064	-0.01245	-0.02612	0.043213		-42.36	-0.0282	-0.02747	0.076172		-11.7	0.0654	-0.0209	-0.0176	0.01		-11.6	-0.0159	-0.01225	0.01385	-0.01145		-42.36	0.017334	0.010498	0.014404	0.086182		-42.36
		1.08875	-0.0419617					47.8613	2572.78	3426.67	2904.26	-6.17129	192.14	132.425	25.8318	-71.765	-45.5038			-42.26	-0.16626	-0.01636	-0.02417	0.031494		-42.26	-0.03113	-0.02649	0.073242		-11.6	0.0632	-0.0209	-0.0219	0.0107		-11.5	0.0173	-0.0124	-0.0072	-0.0133		-42.26	0.038819	0.008545	0.020264	0.092041		-42.26
		1.09542	-0.0400543					48.0016	2708.29	3597.52	3051.81	-3.12884	205.004	139.238	19.0748	-72.8482	-43.142			-42.16	-0.15259	-0.0144	-0.02222	0.039307		-42.16	-0.03308	-0.02258	0.071289		-11.5	0.06085	-0.01745	-0.01145	0.02605		-11.4	0.09605	0.0031	0.0391	-0.0057		-42.16	0.039307	0.00708	0.018799	0.090576		-42.16
		1.10208	-0.038147					48.1418	2850.64	3776.82	3205.63	-0.62784	217.293	147.311	11.3316	-72.9917	-40.5477			-42.06	-0.15161	-0.00952	-0.00952	0.052002		-42.06	-0.0321	-0.02161	0.072266		-11.4	0.03165	-0.04295	-0.01405	0.06725		-11.3	0.0492	0.01345	0.12345	0.06065		-42.06	0.045654	0.019287	0.027099	0.098877		-42.06
		1.10875	-0.0367165					48.282	2999.59	3965.07	3366.44	1.0018	228.914	156.304	2.92348	-72.0199	-37.6841			-41.96	-0.14966	-0.00757	-0.01147	0.053955		-41.96	-0.03625	-0.01868	0.086914		-11.3	0.0211	-0.0319	-0.0184	0.0383		-11.2	0.07015	-0.0132	0.0689	0.0056		-41.96	0.047607	0.02124	0.0271	0.098877		-41.96
		1.11542	-0.0357628					48.4223	3154.99	4162.85	3535.01	1.6223	239.696	165.846	-5.80122	-69.7471	-34.4616			-41.86	-0.14868	-0.0105	-0.01636	0.054932		-41.86	-0.02917	-0.01868	0.086914		-11.2	0.040749	0.000749	-0.01845	0.01745		-11.1	0.0399	0.00665	0.07505	-0.00385		-41.86	0.043701	0.017334	0.029053	0.096924		-41.86
		1.12208	-0.0348091					48.5625	3316.81	4370.75	3712.02	1.34345	249.378	175.676	-14.5494	-66.0691	-30.785			-41.76	-0.15405	-0.01587	-0.02173	0.049561		-41.76	-0.03113	-0.01672	0.084961		-11.1	0.0501	-0.0066	-0.0258	0.0134		-11	0.02915	-0.0565	0.0426	-0.0358		-41.76	0.046631	0.020264	0.016357	0.093994		-41.76
		1.12875	-0.035286					48.7028	3485.25	4589.47	3898.04	0.462407	257.659	185.731	-23.1092	-61.0511	-26.6059			-41.66	-0.14673	-0.02222	-0.0105	0.056885		-41.66	-0.03601	-0.01575	0.080078		-11	0.11735	0.05975	0.00555	0.03385		-10.9	-0.0113	-0.06125	0.04825	-0.00375		-41.66	0.05249	0.022217	0.028076	0.092041		-41.66
		1.13542	-0.0362396					48.843	3660.62	4819.7	4093.39	-0.66757	264.261	196.143	-31.3118	-54.9619	-21.9634			-41.56	-0.14575	-0.02319	-0.00757	0.046143		-41.56	-0.04089	-0.02844	0.083008		-10.9	0.0548	-0.0156	-0.0038	0.0243		-10.8	0.309	-0.0262	0.0088	-0.0006		-41.56	0.053467	0.017334	0.032959	0.10083		-41.56
		1.14208	-0.0371933					48.9833	3843.24	5062.06	4298.23	-1.7832	268.968	207.115	-38.9596	-48.2417	-17.0058			-41.46	-0.15552	-0.01929	-0.01929	0.040283		-41.46	-0.03992	-0.02356	0.083984		-10.8	-0.2075	-0.2477	0.0323	0.0611		-10.7	0.15985	0.0975	0.2274	0.1929		-41.46	0.05249	0.016357	0.037842	0.099854		-41.46
		1.14875	-0.038147					49.1235	4033.4	5316.94	4512.7	-2.81236	271.66	218.716	-45.7687	-41.4194	-11.9918			-41.36	-0.14868	-0.02222	-0.00464	0.051025		-41.36	-0.03992	-0.0177	0.080078		-10.7	0.012696	-0.0468	0.0202	0.0311		-10.6	-0.04296	-0.00295	0.04175	-0.01105		-41.36	0.053467	0.017334	0.034912	0.10083		-41.36
		1.15542	-0.038147					49.2638	4231.23	5584.44	4736.98	-3.88988	272.375	230.712	-51.3689	-34.9959	-7.25924			-41.26	-0.15356	-0.02515	-0.00171	0.059815		-41.26	-0.03601	-0.01306	0.074219		-10.6	0.06555	0.03525	-0.00345	0.00485		-10.5	-0.3208	-0.05015	-0.07795	-0.10845		-41.26	0.060303	0.020264	0.047607	0.102783		-41.26
		1.16208	-0.0386238					49.404	4436.69	5864.32	4971.28	-5.30519	271.373	242.516	-55.3744	-29.3358	-3.16271			-41.16	-0.14673	-0.01831	0.00513	0.04712		-41.16	-0.02271	-0.01025	0.069946		-10.5	0.3163	0.2328	-0.0349	-0.011		-10.4	-0.1562	-0.1313	-0.2666	-0.2865		-41.16	0.062256	0.016357	0.049561	0.093994		-41.16
		1.16875	-0.0391006					49.5442	4649.64	6155.99	5215.73	-7.40825	269.11	253.285	-57.5016	-24.6167	-0.01812			-41.06	-0.13892	-0.01831	0.00513	0.06665		-41.06	-0.03076	-0.02222	0.077515		-10.4	0.0434	0.0019	-0.0176	-0.011		-10.3	-0.00705	-0.0631	-0.066	-0.0845		-41.06	0.064209	0.023193	0.044678	0.106689		-41.06
		1.17542	-0.0400543					49.6845	4869.88	6458.67	5470.32	-10.4777	266.107	262.11	-57.6822	-20.8581	1.9161			-40.96	-0.14478	-0.02417	0.00513	0.06665		-40.96	-0.03308	-0.01282	0.081055		-10.3	0.0276	-0.0495	-0.0142	0.0093		-10.2	-0.0076	-0.05095	-0.01195	-0.06185		-40.96	0.05542	0.02124	0.038818	0.104736		-40.96
		1.18208	-0.041008					49.8248	5097.23	6771.45	5734.94	-14.5683	262.8	268.226	-56.1145	-17.9975	2.44672			-40.86	-0.15454	-0.02222	0.00317	0.068604		-40.86	-0.03149	-0.01123	0.082642		-10.2	0.03545	-0.06045	-0.01755	0.01895		-10.1	-0.0035	-0.0501	-0.0011	-0.0496		-40.86	0.054443	0.02417	0.047607	0.10376		-40.86
		1.18875	-0.0429153					49.965	5331.6	7093.54	6009.4	-19.415	259.436	271.161	-53.2056	-15.9544	1.46844			-40.76	-0.15552	-0.03101	0.000244	0.071533		-40.76	-0.03406	-0.02161	0.076172		-10.1	0.0333	-0.0599	-0.0085	0.0412		-10	-0.0032	-0.045	-0.0014	-0.0493		-40.76	0.036866	0.012451	0.031982	0.093994		-40.76
		1.19542	-0.0448227					50.1052	5573.01	7424.41	6293.35	-24.4827	256.092	270.82	-49.4374	-14.643	-1.01428			-40.66	-0.14966	-0.03882	0.011963	0.094971		-40.66	-0.03406	-0.00989	0.082031		-10	0.0388	-0.0558	-0.0123	0.0434		-9.9	-0.00485	-0.0472	-0.009	-0.0409		-40.66	0.044678	0.020263	0.033935	0.080322		-40.66
		1.20208	-0.0452995					50.2455	5821.63	7763.86	6586.27	-29.1438	252.811	267.466	-45.2628	-13.9461	-4.88356			-40.56	-0.14185	-0.03101	0.019775	0.091065		-40.56	-0.02625	-0.01184	0.083984		-9.9	0.05605	-0.05375	-0.00755	0.05235		-9.8	-0.0117	-0.04335	-0.01425	-0.03175		-40.56	0.035889	0.019287	0.036865	0.077393		-40.56
		1.20875	-0.0443459					50.3857	6077.65	8112.06	6887.46	-32.8808	249.76	261.594	-41.0946	-13.6925	-9.91285			-40.46	-0.13599	-0.04858	0.037354	0.096924		-40.46	-0.03052	-0.0083	0.093384		-9.8	0.0586	-0.0468	-0.0102	0.0424		-9.7	-0.00545	-0.0287	-0.0177	-0.0306		-40.46	0.033936	0.017334	0.040772	0.077393		-40.46
		1.21542	-0.0429153					50.526	6341.26	8469.32	7196.13	-35.4389	247.299	253.731	-37.3349	-13.659	-15.7675			-40.36	-0.1438	-0.05054	0.04126	0.093018		-40.36	-0.02625	-0.01184	0.089844		-9.7	0.06205	-0.04085	-0.01415	0.03625		-9.6	-0.0046	-0.03195	-0.01405	-0.03225		-40.36	0.030029	0.004639	0.035889	0.071533		-40.36
		1.22208	-0.0424385					50.6662	6612.48	8835.95	7511.56	-36.8938	245.934	244.283	-34.3754	-13.5844	-22.0085			-40.26	-0.15552	-0.0564	0.043213	0.094971		-40.26	-0.02234	-0.00403	0.093018		-9.6	0.05995	-0.04335	-0.02085	0.03055		-9.5	0.00205	-0.0295	-0.0149	-0.0337		-40.26	0.030029	0.003662	0.034912	0.073486		-40.26
		1.22875	-0.0419617					50.8065	6891.18	9212.02	7833.21	-37.6148	246.16	233.497	-32.5736	-13.1969	-28.122			-40.16	-0.15161	-0.0603	0.04126	0.081299		-40.16	-0.02429	-0.00403	0.085938		-9.5	0.06215	-0.04265	-0.01615	0.03575		-9.4	0.001	-0.02045	-0.01145	-0.03535		-40.16	0.03003	0.003662	0.023193	0.067627		-40.16
		1.23542	-0.0414848					50.9467	7177.08	9597.24	8160.71	-38.117	248.264	221.54	-32.215	-12.264	-33.5926			-40.06	-0.13989	-0.05249	0.052979	0.096924		-40.06	-0.02039	-0.00598	0.095703		-9.4	0.0613	-0.045	-0.016	0.0326		-9.3	-0.00115	-0.0138	-0.0132	-0.0353		-40.06	0.034424	0.008056	0.023682	0.072022		-40.06
		1.24208	-0.0414848					51.087	7469.79	9991.05	8493.87	-38.8372	252.161	208.614	-33.4591	-10.649	-38.0025			-39.96	-0.13208	-0.06226	0.060791	0.110596		-39.96	-0.02332	-0.005	0.081055		-9.3	0.05935	-0.04115	-0.01585	0.03385		-9.2	0.00205	-0.01415	-0.01375	-0.03435		-39.96	0.031006	0.004639	0.018311	0.07251		-39.96
		1.24875	-0.0424385					51.2272	7768.94	10392.7	8832.53	-39.9168	257.367	195.079	-36.306	-8.3501	-41.095			-39.86	-0.13403	-0.0603	0.06665	0.108643		-39.86	-0.01746	0.00671	0.086914		-9.2	0.0584	-0.0382	-0.0149	0.0381		-9.1	0.0018	-0.01335	-0.01405	-0.03555		-39.86	0.034912	0.008545	0.028076	0.082275		-39.86
		1.25542	-0.0443459					51.3674	8074.16	10801.5	9176.45	-41.0982	263.129	181.506	-40.6217	-5.50205	-42.7565			-39.76	-0.13208	-0.0603	0.060791	0.114502		-39.76	-0.02136	0.00281	0.083008		-9.1	0.05625	-0.03835	-0.01305	0.03745		-9	0.00075	-0.0114	-0.0135	-0.0337		-39.76	0.031006	0.008545	0.016357	0.070557		-39.76
		1.26208	-0.0448227					51.5077	8385.09	11216.9	9525.27	-41.7976	268.608	168.635	-46.198	-2.3456	-42.9494			-39.66	-0.13013	-0.06421	0.064697	0.122314		-39.66	-0.02722	0.000854	0.077148		-9	0.05615	-0.03295	-0.00665	0.03505		-8.9	0.00135	-0.00935	-0.01265	-0.03245		-39.66	0.029541	0.009033	0.014892	0.069092		-39.66
		1.26875	-0.0448227					51.6479	8701.34	11638.6	9878.4	-41.3176	273.033	157.273	-52.806	0.840448	-41.6454			-39.56	-0.13892	-0.07104	0.061768	0.113526		-39.56	-0.02722	0.00671	0.077148		-8.9	0.0565	-0.0329	-0.0089	0.0375		-8.8	0.0004	-0.00685	-0.01075	-0.02925		-39.56	0.035889	-0.0022	0.02124	0.083252		-39.56
		1.27542	-0.043869					51.7882	9022.5	12066.3	10235.2	-39.0835	275.794	148.163	-60.2335	3.84014	-38.7952			-39.46	-0.12915	-0.07886	0.071533	0.119385		-39.46	-0.00964	0.012573	0.083008		-8.8	0.0547	-0.034	-0.0128	0.0361		-8.7	0.0011	-0.0085	-0.0128	-0.0317		-39.46	0.030029	-0.00415	0.015381	0.076416		-39.46
		1.28208	-0.0433922					51.9284	9348.08	12500	10595.1	-34.8129	276.501	141.835	-68.2976	6.58431	-34.344			-39.36	-0.1145	-0.06421	0.082275	0.128174		-39.36	-0.01355	0.00476	0.071289		-8.7	0.0519	-0.0355	-0.0139	0.0351		-8.6	0.0013	-0.0083	-0.0161	-0.0299		-39.36	0.029053	0.000732	0.022217	0.074463		-39.36
		1.28875	-0.0433922					52.0687	9677.48	12939.4	10957.6	-28.5948	275.02	138.485	-76.8353	9.16843	-28.2883			-39.26	-0.11597	-0.06177	0.074951	0.122803		-39.26	-0.00476	-0.00403	0.068359		-8.6	0.0503	-0.0365	-0.0141	0.0336		-8.5	0.00215	-0.0049	-0.0133	-0.0285		-39.26	0.030029	-0.0061	0.023193	0.079346		-39.26
		1.29542	-0.0433922					52.2089	10010	13383.8	11322.6	-20.8754	271.485	137.964	-85.6955	11.8107	-20.7483			-39.16	-0.12427	-0.06519	0.078369	0.13208		-39.16	-0.00476	-0.000122	0.068359		-8.5	0.0469	-0.0361	-0.0136	0.0283		-8.4	0.0038	-0.00545	-0.01135	-0.02585		-39.16	0.015381	-0.02075	0.020264	0.082275		-39.16
		1.30208	-0.0443459					52.3492	10344.6	13832.3	11689.9	-12.3542	266.267	139.882	-94.7343	14.7793	-12.0247			-39.06	-0.12622	-0.073	0.088135	0.13501		-39.06	-0.00476	0.00574	0.080078		-8.4	0.04555	-0.03585	-0.01415	0.02695		-8.3	0.00145	-0.0041	-0.0113	-0.0263		-39.06	0.012451	-0.01099	0.037841	0.088135		-39.06
		1.30875	-0.0462532					52.4894	10680.2	14283.3	12059.4	-3.80293	259.863	143.75	-103.808	18.3008	-2.61697			-38.96	-0.1272	-0.06909	0.087158	0.12915		-38.96	-0.000854	0.00574	0.068359		-8.3	0.04465	-0.03475	-0.01135	0.02755		-8.2	-0.00225	-0.00545	-0.01275	-0.02855		-38.96	0.005615	-0.02271	0.020264	0.082275		-38.96
		1.31542	-0.0472069					52.6296	11015.7	14735.3	12430.8	4.16208	252.747	149.113	-112.775	22.4679	6.8162			-38.86	-0.12524	-0.08081	0.073486	0.131104		-38.86	0.00305	0.00378	0.0625		-8.2	0.0437	-0.0356	-0.0111	0.0282		-8.1	-0.00355	-0.00645	-0.01175	-0.02815		-38.86	0.005615	-0.02661	0.031982	0.070557		-38.86
		1.32208	-0.04673					52.7699	11349.8	15186.3	12804.1	11.2586	245.272	155.628	-121.5	27.1919	15.5558			-38.76	-0.13794	-0.08179	0.062744	0.114502		-38.76	0.000122	0.000855	0.06543		-8.1	0.0437	-0.0359	-0.0098	0.0267		-8	-0.0025	-0.00545	-0.01205	-0.02765		-38.76	0.005616	-0.03247	0.031982	0.076416		-38.76
		1.32875	-0.0452995					52.9101	11681.5	15634.8	13178.7	17.5515	237.673	163.07	-129.87	32.2346	22.9531			-38.66	-0.12622	-0.06812	0.078369	0.122314		-38.66	0.00598	0.00671	0.05957		-8	0.04285	-0.03265	-0.00885	0.02685		-7.9	-0.0007	-0.0038	-0.0117	-0.0289		-38.66	0.001709	-0.01685	0.028076	0.082275		-38.66
		1.33542	-0.0429153					53.0504	12009.9	16079.1	13553.7	23.2985	230.147	171.274	-137.802	37.2968	28.5385			-38.56	-0.12134	-0.08081	0.079346	0.121338		-38.56	0.00598	0.01062	0.05957		-7.9	0.041	-0.0318	-0.0083	0.0245		-7.8	0.0001	-0.0033	-0.0109	-0.0273		-38.56	0.002686	-0.02954	0.040771	0.083252		-38.56
		1.34208	-0.041008					53.1906	12334.2	16518.1	13928	28.737	222.954	180.075	-145.281	42.1081	32.0795			-38.46	-0.11841	-0.08374	0.076416	0.118408		-38.46	0.00989	0.020386	0.063477		-7.8	0.03615	-0.03315	-0.01025	0.02045		-7.7	-0.0005	-0.0023	-0.0103	-0.0266		-38.46	-0.01587	-0.03052	0.033936	0.084229		-38.46
		1.34875	-0.0391006					53.3309	12653.6	16950.8	14299.8	33.9361	216.528	189.243	-152.38	46.4732	33.5973			-38.36	-0.13013	-0.08765	0.07251	0.118408		-38.36	0.010864	0.021362	0.076172		-7.7	0.0362	-0.0313	-0.0092	0.0196		-7.6	-0.00285	-0.0022	-0.0099	-0.0261		-38.36	-0.01099	-0.02368	0.028076	0.091065		-38.36
		1.35542	-0.0386238					53.4711	12967.2	17376	14667.4	38.768	211.499	198.456	-159.223	50.2683	33.3545			-38.26	-0.13013	-0.08765	0.07251	0.120361		-38.26	0.010864	0.01355	0.064453		-7.6	0.03415	-0.02765	-0.00935	0.01935		-7.5	-0.0035	-0.00195	-0.00885	-0.02605		-38.26	-0.00806	-0.02271	0.039795	0.092041		-38.26
		1.36208	-0.0395775					53.6114	13273.9	17792.6	15029.2	42.9711	208.584	207.32	-165.894	53.4148	31.7968			-38.16	-0.12622	-0.08374	0.084229	0.10669		-38.16	0.00696	0.00964	0.060547		-7.5	0.0323	-0.0265	-0.0098	0.0174		-7.4	-0.0033	-0.0031	-0.0087	-0.0263		-38.16	-0.01392	-0.03052	0.039795	0.080322		-38.16
		1.36875	-0.0419617					53.7516	13572.5	18199.2	15383.8	46.2679	208.403	215.442	-172.366	55.8483	29.4374			-38.06	-0.12231	-0.09546	0.082275	0.110596		-38.06	0.005	0.00769	0.058594		-7.4	0.0287	-0.0266	-0.0095	0.0173		-7.3	-0.0029	-0.004	-0.0107	-0.025		-38.06	-0.02173	-0.01489	0.047607	0.082275		-38.06
		1.37542	-0.043869					53.8918	13861.4	18594.2	15730.2	48.5079	211.323	222.473	-178.478	57.4856	26.7166			-37.96	-0.11939	-0.09839	0.089111	0.113525		-37.96	0.00305	0.00574	0.056641		-7.3	0.02675	-0.02435	-0.01065	0.01685		-7.2	-0.00255	-0.0047	-0.0108	-0.0245		-37.96	-0.02271	-0.01392	0.05249	0.087158		-37.96
		1.38208	-0.0443459					54.0321	14139.2	18976	16067.2	49.7888	217.379	228.147	-183.977	58.2069	23.9022			-37.86	-0.12524	-0.09253	0.077393	0.107666		-37.86	0.00403	0.00281	0.053711		-7.2	0.02775	-0.02175	-0.01065	0.01645		-7.1	-0.00055	-0.00385	-0.00955	-0.02225		-37.86	-0.02759	-0.02856	0.047607	0.082275		-37.86
		1.38875	-0.0443459					54.1723	14404.4	19343.3	16393.6	50.4974	226.286	232.315	-188.59	57.8679	21.0872			-37.76	-0.12329	-0.09058	0.079346	0.101807		-37.76	0.00793	0.000855	0.051758		-7.1	0.02815	-0.01905	-0.00875	0.01735		-7	-0.00155	-0.00325	-0.00915	-0.02185		-37.76	-0.03052	-0.02563	0.040772	0.079346		-37.76
		1.39542	-0.0452995					54.3126	14655.7	19695	16708	51.2409	237.481	235.002	-192.117	56.3437	18.2786			-37.66	-0.12427	-0.08765	0.078369	0.10083		-37.66	0.010864	0.00378	0.054688		-7	0.0253	-0.0192	-0.009	0.0148		-6.9	0.00015	-0.00295	-0.00855	-0.02335		-37.66	-0.03638	-0.03931	0.036865	0.081299		-37.66
		1.40208	-0.0457764					54.4528	14892.1	20029.9	17008.7	52.695	250.167	236.378	-194.489	53.5942	15.5166			-37.56	-0.13013	-0.09253	0.07251	0.094971		-37.56	0.02063	-0.00134	0.056641		-6.9	0.0249	-0.019	-0.0088	0.0135		-6.8	0.0026	-0.00085	-0.00805	-0.02075		-37.56	-0.03149	-0.03638	0.045654	0.0979		-37.56
		1.40875	-0.0448227					54.5931	15112.5	20347.1	17293.3	55.4385	263.372	236.693	-195.75	49.7336	12.9564			-37.46	-0.12964	-0.08716	0.076904	0.099365		-37.46	0.025147	0.010254	0.061157		-6.8	0.02225	-0.02075	-0.01005	0.01065		-6.7	0.0014	0.0014	-0.0071	-0.018		-37.46	-0.04907	-0.03638	0.045654	0.093994		-37.46
		1.41542	-0.0448227					54.7333	15315.8	20645.4	17559.5	59.8347	276.062	236.213	-196.012	45.0758	10.8861			-37.36	-0.13159	-0.08716	0.076904	0.103271		-37.36	0.00891	-0.00208	0.048828		-6.7	0.02215	-0.01955	-0.00915	0.00775		-6.6	0.0012	0.0015	-0.0069	-0.0178		-37.36	-0.05005	-0.03735	0.049561	0.092041		-37.36
		1.42208	-0.0462532					54.8736	15501.1	20923.6	17804.8	65.9915	287.324	235.179	-195.388	40.1179	9.67931			-37.26	-0.13501	-0.09644	0.067627	0.099854		-37.26	0.02063	0.00769	0.046875		-6.6	0.02245	-0.01865	-0.00935	0.00645		-6.5	0.0004	0.0018	-0.0058	-0.0165		-37.26	-0.04712	-0.03442	0.071045	0.096924		-37.26
		1.42875	-0.0486374					55.0138	15667.2	21179.9	18027.2	73.8012	296.551	233.775	-193.924	35.4517	9.70054			-37.16	-0.13257	-0.09399	0.081787	0.085694		-37.16	0.024536	0.00964	0.048828		-6.5	0.0225	-0.018	-0.007	0.0072		-6.4	0.0002	0.0017	-0.0071	-0.0163		-37.16	-0.04712	-0.04224	0.067139	0.082275		-37.16
		1.43542	-0.0491142					55.154	15812.9	21412.6	18224.8	83.0397	303.559	232.143	-191.573	31.6505	11.1995			-37.06	-0.1272	-0.09253	0.087158	0.084229		-37.06	0.033325	0.018433	0.057617		-6.4	0.0212	-0.0153	-0.0033	0.0075		-6.3	-0.0002	0.0017	-0.0065	-0.0156		-37.06	-0.04517	-0.04419	0.063232	0.092041		-37.06
		1.44208	-0.0486374					55.2943	15936.8	21619.8	18396	93.4955	308.549	230.406	-188.253	29.1809	14.2344			-36.96	-0.12622	-0.08179	0.092041	0.089111		-36.96	0.02356	0.01648	0.047852		-6.3	0.0197	-0.0145	-0.0024	0.0057		-6.2	0.0003	0.0005	-0.0058	-0.0147		-36.96	-0.03052	-0.0354	0.073975	0.106689		-36.96
		1.44875	-0.0476837					55.4345	16037.8	21799.5	18539.8	105.082	311.965	228.683	-183.958	28.3358	18.6503			-36.86	-0.12524	-0.08667	0.098877	0.092041		-36.86	0.02063	0.01355	0.044922		-6.2	0.0183	-0.0115	-0.0022	0.0049		-6.1	-0.0008	-0.0008	-0.0041	-0.013		-36.86	-0.03442	-0.0354	0.079834	0.102783		-36.86
		1.45542	-0.0462532					55.5748	16114.9	21950.2	18655.5	117.865	314.283	227.09	-178.866	29.1725	24.1118			-36.76	-0.11939	-0.073	0.099854	0.092041		-36.76	0.018677	0.011597	0.042969		-6.1	0.0157	-0.0105	-0.0018	0.0027		-6	-0.0018	-0.0002	-0.0042	-0.0115		-36.76	-0.03784	-0.03687	0.084229	0.099365		-36.76
		1.46208	-0.0443459					55.715	16167.1	22070.1	18742.5	131.971	315.841	225.776	-173.386	31.4951	30.1665			-36.66	-0.1272	-0.06714	0.096924	0.092041		-36.66	0.019653	0.01648	0.043945		-6	0.01345	-0.01055	-0.00185	0.00095		-5.9	-0.00075	4e-11	-0.0042	-0.0095		-36.66	-0.03833	-0.05493	0.081787	0.098877		-36.66
		1.46875	-0.0424385					55.8553	16194	22157.8	18799.9	147.42	316.78	224.942	-168.117	34.9165	36.3138			-36.56	-0.12524	-0.06519	0.102783	0.080322		-36.56	0.027466	0.022339	0.047852		-5.9	0.01285	-0.00845	-0.00145	0.00215		-5.8	-0.0009	0.00145	-0.00305	-0.00655		-36.56	-0.04028	-0.05688	0.085693	0.096924		-36.56
		1.47542	-0.0414848					55.9955	16195.1	22212.2	18826.7	163.987	317.104	224.836	-163.702	38.9744	42.07			-36.46	-0.12671	-0.05493	0.107178	0.078857		-36.46	0.02356	0.026245	0.045898		-5.8	0.0128	-0.0065	-0.0019	0.0023		-5.7	-0.00125	0.0009	-0.003	-0.0063		-36.46	-0.04419	-0.05688	0.081787	0.096924		-36.46
		1.48208	-0.0419617					56.1358	16170	22232.3	18821.6	181.189	316.829	225.749	-160.659	43.2465	47.0362			-36.36	-0.12915	-0.04858	0.109619	0.085205		-36.36	0.02356	0.026245	0.045898		-5.7	0.0103	-0.0069	-0.0017	0.003		-5.6	-0.00015	0.00155	-0.00345	-0.00575		-36.36	-0.05396	-0.05688	0.075928	0.093018		-36.36
		1.48875	-0.043869					56.276	16118.4	22216.7	18783.5	198.399	316.137	228.015	-159.239	47.4159	50.9597			-36.26	-0.13403	-0.04077	0.111572	0.081299		-36.26	0.024536	0.019409	0.039063		-5.6	0.009	-0.0058	-0.0023	0.0028		-5.5	0.0003	0.00205	-0.00315	-0.00565		-36.26	-0.05981	-0.05688	0.087647	0.098877		-36.26
		1.49542	-0.0452995					56.4162	16040	22164	18711.7	215.029	315.455	231.978	-159.371	51.2852	53.7577			-36.16	-0.1311	-0.04175	0.110596	0.084229		-36.16	0.024536	0.019409	0.039063		-5.5	0.0105	-0.0041	-0.0028	0.0028		-5.4	0.00145	0.002	-0.0022	-0.0067		-36.16	-0.05933	-0.0564	0.092041	0.091553		-36.16
		1.50208	-0.0452995					56.5565	15934.4	22072.8	18605.9	230.709	315.398	237.937	-160.707	54.7571	55.4831			-36.06	-0.13696	-0.03394	0.106689	0.082275		-36.06	0.024536	0.019409	0.039063		-5.4	0.00695	-0.00335	-0.00265	0.00135		-5.3	0.0012	0.00215	-0.00215	-0.00495		-36.06	-0.0769	-0.05835	0.092041	0.107178		-36.06
		1.50875	-0.0452995					56.6967	15801.5	21941.6	18466.7	245.396	316.619	246.082	-162.733	57.784	56.253			-35.96	-0.13989	-0.04077	0.10376	0.073486		-35.96	0.028442	0.023315	0.043701		-5.3	0.00505	-0.00365	-0.00345	0.00125		-5.2	0.00055	0.0021	-0.0017	-0.0031		-35.96	-0.08032	-0.05591	0.088623	0.105713		-35.96
		1.51542	-0.0457764					56.837	15641.3	21769.5	18294.9	259.391	319.657	256.454	-164.914	60.298	56.1802			-35.86	-0.14966	-0.05249	0.0979	0.067627		-35.86	0.034302	0.033081	0.042969		-5.2	0.0033	-0.0024	-0.0011	0.0003		-5.1	0.0009	0.00245	-0.00135	-0.00275		-35.86	-0.08423	-0.05591	0.092529	0.099854		-35.86
		1.52208	-0.0462532					56.9772	15454	21556.1	18091.7	273.255	324.833	268.971	-166.808	62.172	55.3432			-35.76	-0.15552	-0.04956	0.0979	0.067627		-35.76	0.025513	0.030152	0.043945		-5.1	0.0028	-0.001	0.0007	0.0011		-5	-0.0003	0.001	-0.0006	-0.0005		-35.76	-0.09009	-0.04028	0.082764	0.099854		-35.76
		1.52875	-0.0457764					57.1175	15240	21301.8	17858.5	287.647	332.198	283.523	-168.127	63.2454	53.7966			-35.66	-0.15356	-0.05444	0.107666	0.06958		-35.66	0.033325	0.034058	0.053711		-5	-0.00015	-0.00015	-0.00015	-5e-05		-4.9	0.00075	-0.0003	-0.0003	-0.0003		-35.66	-0.09399	-0.04224	0.080811	0.10376		-35.66
		1.53542	-0.0443459					57.2577	15000.2	21007.9	17596.4	303.127	341.526	300.076	-168.725	63.3977	51.6072			-35.56	-0.15649	-0.04175	0.104736	0.070557		-35.56	0.040161	0.023315	0.046875		-4.9	-0.00165	0.00195	-0.00045	-0.00015		-4.8	-0.0005	-0.00015	0.00055	0.00095		-35.56	-0.08423	-0.04517	0.077881	0.098877		-35.56
		1.54208	-0.0443459					57.398	14735.4	20675.8	17306.5	320.026	352.354	318.676	-168.524	62.6155	48.8913			-35.46	-0.16333	-0.03882	0.0979	0.057861		-35.46	0.040161	0.027222	0.035156		-4.8	-0.00225	0.00285	0.00105	-0.00145		-4.7	-5e-05	0.0002	-0.0001	0.0012		-35.46	-0.09106	-0.03735	0.077881	0.106689		-35.46
		1.54875	-0.0448227					57.5382	14446.9	20307.4	16989.3	338.414	364.101	339.37	-167.415	61.0203	45.8324			-35.36	-0.15601	-0.04126	0.101318	0.047607		-35.36	0.038208	0.031128	0.037109		-4.7	-0.00405	0.00325	0.00055	-0.00325		-4.6	-0.00025	-0.00055	-0.00135	0.00175		-35.36	-0.09302	-0.03931	0.074951	0.108643		-35.36
		1.55542	-0.0457764					57.6785	14135.8	19904.5	16645.7	358.181	376.22	362.116	-165.202	58.8453	42.6789			-35.26	-0.15552	-0.04663	0.099854	0.048096		-35.26	0.021606	0.022339	0.038086		-4.6	-0.0051	0.0039	-2.55e-11	-0.0044		-4.5	-0.00025	-0.00045	-0.00075	0.00385		-35.26	-0.09985	-0.05005	0.067139	0.107666		-35.26
		1.56208	-0.0472069					57.8187	13803.4	19468.8	16276.2	379.172	388.371	386.748	-161.611	56.3704	39.7336			-35.16	-0.15356	-0.03687	0.10376	0.050049		-35.16	0.036255	0.019409	0.041016		-4.5	-0.0062	0.0046	-0.001	-0.0056		-4.4	0.00055	-0.00125	-5e-05	0.00295		-35.16	-0.09741	-0.05347	0.065674	0.110107		-35.16
		1.56875	-0.0495911					57.959	13451.4	19001.8	15881.7	401.336	400.539	412.986	-156.358	53.8604	37.3348			-35.06	-0.15259	-0.03784	0.102783	0.054931		-35.06	0.036255	0.019409	0.041016		-4.4	-0.0099	0.0043	0.0014	-0.0074		-4.3	0.0003	-0.00125	0.00085	0.00375		-35.06	-0.09595	-0.052	0.065185	0.123291		-35.06
		1.57542	-0.0529289					58.0992	13081.4	18504.9	15463.3	424.814	413.032	440.487	-149.242	51.5532	35.827			-34.96	-0.15845	-0.04565	0.091065	0.047119		-34.96	0.033936	0.01709	0.03479		-4.3	-0.0101	0.007	0.0027	-0.009		-4.2	0.0004	-0.0008	0.0024	0.0057		-34.96	-0.08521	-0.05786	0.077881	0.122314		-34.96
		1.58208	-0.0553131					58.2394	12695.1	17979.8	15022.7	449.955	426.342	468.887	-140.263	49.6733	35.522			-34.86	-0.15161	-0.04663	0.095947	0.046143		-34.86	0.034302	0.017456	0.037109		-4.2	-0.01145	0.00905	0.00295	-0.00925		-4.1	-0.0002	-0.0021	0.0019	0.0039		-34.86	-0.08423	-0.05981	0.082764	0.13501		-34.86
		1.58875	-0.0572205					58.3797	12294.5	17427.9	14561.5	477.242	440.953	497.839	-129.709	48.4159	36.6662			-34.76	-0.15649	-0.04956	0.096924	0.053955		-34.76	0.044067	0.027222	0.029297		-4.1	-0.01135	0.01105	0.00425	-0.00845		-4	-0.0014	-0.0019	0.0013	0.0036		-34.76	-0.08716	-0.06079	0.085693	0.137939		-34.76
		1.59542	-0.058651					58.5199	11881.2	16851.4	14081.9	507.14	457.196	527.041	-118.162	47.8957	39.4136			-34.66	-0.15161	-0.05054	0.0979	0.052002		-34.66	0.034302	0.029175	0.035156		-4	-0.0129	0.0119	0.0038	-0.0084		-3.9	0.00095	-0.0027	0.0019	0.0046		-34.66	-0.07935	-0.07056	0.0896	0.137939		-34.66
		1.60208	-0.058651					58.6602	11457.4	16252.6	13585.8	539.907	475.224	556.304	-106.41	48.1046	43.7816			-34.56	-0.15259	-0.05151	0.091064	0.051025		-34.56	0.036011	0.026245	0.038086		-3.9	-0.01485	0.01365	0.00425	-0.00845		-3.8	0.00315	-0.00125	0.00435	0.00835		-34.56	-0.08325	-0.0686	0.087646	0.145752		-34.56
		1.60875	-0.0576973					58.8004	11024.8	15634.3	13074.9	575.464	495.105	585.593	-95.2802	48.9199	49.6052			-34.46	-0.15356	-0.04468	0.090088	0.050049		-34.46	0.043091	0.026245	0.038086		-3.8	-0.0161	0.0152	0.0033	-0.0114		-3.7	0.00625	-0.00065	0.00455	0.00955		-34.46	-0.07837	-0.05981	0.102295	0.154541		-34.46
		1.61542	-0.0553131					58.9407	10585	14999.4	12550.9	613.423	516.958	615.026	-85.4503	50.1602	56.5406			-34.36	-0.1604	-0.05542	0.087158	0.0354		-34.36	0.04895	0.032105	0.032227		-3.7	-0.0182	0.0168	0.002	-0.0115		-3.6	0.00555	0.00025	0.00505	0.01265		-34.36	-0.08911	-0.06079	0.105225	0.153564		-34.36
		1.62208	-0.0524521					59.0809	10139.7	14350.8	12014.9	653.213	541.08	644.845	-77.3104	51.668	64.1478			-34.26	-0.16138	-0.05444	0.080322	0.036377		-34.26	0.039185	0.030151	0.03418		-3.6	-0.019	0.0176	0.0018	-0.0133		-3.5	0.00395	0.00155	0.00515	0.01595		-34.26	-0.08521	-0.06665	0.105225	0.147705		-34.26
		1.62875	-0.0500679					59.2212	9689.81	13690.8	11468.3	694.271	567.997	675.369	-70.9362	53.3969	72.0305			-34.16	-0.15454	-0.05347	0.091065	0.029541		-34.16	0.040161	0.027222	0.037109		-3.5	-0.0186	0.0197	0.0036	-0.0126		-3.4	0.003	0.00015	0.00655	0.01705		-34.16	-0.09497	-0.06665	0.101319	0.143799		-34.16
		1.63542	-0.0486374					59.3614	9236.25	13021.4	10912.2	736.215	598.414	706.957	-66.187	55.456	79.9571			-34.06	-0.14722	-0.04614	0.094482	0.036865		-34.06	0.046021	0.027222	0.029297		-3.4	-0.01915	0.02165	0.00375	-0.01265		-3.3	0.00675	0.0014	0.0065	0.0182		-34.06	-0.09888	-0.08032	0.101318	0.150635		-34.06
		1.64208	-0.0481606					59.5016	8779.58	12344.2	10348	778.99	633.08	739.998	-62.8551	58.0958	87.8927			-33.96	-0.15064	-0.04565	0.096924	0.045166		-33.96	0.046021	0.027222	0.029297		-3.3	-0.01775	0.02105	0.00665	-0.01185		-3.2	0.0074	0.00085	0.00785	0.02115		-33.96	-0.10864	-0.07642	0.097412	0.147705		-33.96
		1.64875	-0.0476837					59.6419	8320.18	11660.4	9776.98	822.917	672.649	774.967	-60.7598	61.6495	95.9392			-33.86	-0.14478	-0.04565	0.096924	0.039307		-33.86	0.044067	0.01355	0.03125		-3.2	-0.018	0.0219	0.0064	-0.0119		-3.1	0.00965	0.0025	0.0066	0.0226		-33.86	-0.11157	-0.08228	0.103271	0.145752		-33.86
		1.65542	-0.0481606					59.7821	7858.38	10971.6	9200.93	868.631	717.579	812.497	-59.7415	66.442	104.243			-33.76	-0.14868	-0.04956	0.093018	0.0354		-33.76	0.041138	0.01062	0.03418		-3.1	-0.01555	0.02345	0.00745	-0.01365		-3	0.0113	0.00435	0.00785	0.02455		-33.76	-0.09985	-0.07153	0.104248	0.162354		-33.76
		1.66208	-0.0491142					59.9224	7394.46	10279.5	8621.6	916.928	768.094	853.423	-59.5943	72.7221	112.919			-33.66	-0.15259	-0.05347	0.089112	0.031494		-33.66	0.045044	0.014526	0.038086		-3	-0.01595	0.02205	0.00915	-0.01405		-2.9	0.0134	0.0088	0.0112	0.0287		-33.66	-0.09009	-0.07935	0.11792	0.158447		-33.66
		1.66875	-0.0500679					60.0626	6928.78	9586.08	8040.87	968.565	824.21	898.767	-59.9992	80.6565	121.999			-33.56	-0.14575	-0.05054	0.095947	0.046143		-33.56	0.034302	0.015503	0.027344		-2.9	-0.0175	0.0217	0.0098	-0.0169		-2.8	0.0097	0.0094	0.0119	0.0295		-33.56	-0.08716	-0.08228	0.116943	0.161377		-33.56
		1.67542	-0.0510216					60.2029	6461.79	8893.41	7460.54	1024.12	885.806	949.629	-60.4896	90.3412	131.395			-33.46	-0.13794	-0.04858	0.107666	0.053955		-33.46	0.040161	0.021362	0.029297		-2.8	-0.01955	0.02055	0.00845	-0.01705		-2.7	0.01185	0.0091	0.0065	0.0312		-33.46	-0.07544	-0.08228	0.11499	0.173096		-33.46
		1.68208	-0.0524521					60.3431	5994	8203.75	6882.19	1083.95	952.69	1007	-60.4564	101.779	140.934			-33.36	-0.13501	-0.04956	0.108643	0.049072		-33.36	0.038208	0.019409	0.033203		-2.7	-0.01965	0.02495	0.00885	-0.01515		-2.6	0.0069	0.00825	0.00705	0.03665		-33.36	-0.07935	-0.07837	0.116943	0.169189		-33.36
		1.68875	-0.0538826					60.4834	5526.02	7519.22	6307.1	1148.29	1024.68	1071.62	-59.1909	114.834	150.446			-33.26	-0.13159	-0.04419	0.119873	0.048584		-33.26	0.029419	0.014526	0.02832		-2.6	-0.016	0.0307	0.0101	-0.0137		-2.5	0.00325	0.0081	0.0074	0.0353		-33.26	-0.07397	-0.07886	0.118408	0.178467		-33.26
		1.69542	-0.0548363					60.6236	5058.48	6841.65	5736.28	1217.36	1101.7	1143.88	-55.97	129.222	159.88			-33.16	-0.13013	-0.05347	0.115479	0.04419		-33.16	0.032349	0.00378	0.029297		-2.5	-0.0147	0.0352	0.0138	-0.0079		-2.4	0.0063	0.00285	0.00455	0.03605		-33.16	-0.07056	-0.07544	0.115967	0.187744		-33.16
		1.70208	-0.0543594					60.7638	4592.02	6172.48	5170.53	1291.46	1183.82	1223.94	-50.17	144.566	169.365			-33.06	-0.12524	-0.05542	0.120361	0.049072		-33.06	0.036255	0.00769	0.027344		-2.4	-0.01945	0.03835	0.01385	-0.00545		-2.3	0.00895	-0.0001	0.0035	0.0389		-33.06	-0.0647	-0.08228	0.114014	0.185791		-33.06
		1.70875	-0.0534058					60.9041	4127.28	5512.83	4610.61	1371.05	1271.28	1311.79	-41.3641	160.494	179.219			-32.96	-0.11206	-0.05396	0.11792	0.050537		-32.96	0.020264	0.00342	0.023071		-2.3	-0.02455	0.03835	0.01275	-0.00805		-2.2	0.01165	0.00035	0.00165	0.04055		-32.96	-0.06958	-0.08228	0.113037	0.180908		-32.96
		1.71542	-0.0529289					61.0443	3664.98	4863.46	4057.32	1456.73	1364.32	1407.39	-29.3616	176.748	189.874			-32.86	-0.1145	-0.0564	0.117432	0.040283		-32.86	0.025513	-0.00305	0.016602		-2.2	-0.02565	0.03375	0.00075	-0.01505		-2.1	0.0132	0.00325	0.00345	0.04515		-32.86	-0.06763	-0.09009	0.109131	0.178955		-32.86
		1.72208	-0.0524521					61.1846	3205.89	4224.85	3511.64	1549.26	1463.09	1510.7	-14.1767	193.235	201.768			-32.76	-0.11646	-0.06226	0.111572	0.042236		-32.76	0.013794	-0.00305	0.016602		-2.1	-0.02365	0.03825	0.00015	-0.01175		-2	0.01485	0.0063	0.0057	0.0516		-32.76	-0.06665	-0.09106	0.110107	0.176025		-32.76
		1.72875	-0.0519753					61.3248	2751.01	3597.31	2974.65	1649.45	1567.59	1621.68	4.04452	209.958	215.217			-32.66	-0.1272	-0.06323	0.10669	0.04126		-32.66	0.02356	0.01062	0.018555		-2	-0.0184	0.0308	-0.0033	-0.0044		-1.9	0.0239	0.01625	-0.00455	0.05535		-32.66	-0.06958	-0.08813	0.107178	0.178955		-32.66
		1.73542	-0.0519753					61.4651	2301.53	2981.07	2447.41	1758.02	1677.65	1740.19	25.1011	226.868	230.307			-32.56	-0.12427	-0.07397	0.109619	0.03833		-32.56	0.02063	0.01355	0.015625		-1.9	-0.01655	0.03125	-0.00695	0.00025		-1.8	0.03195	0.0199	-0.0025	0.0532		-32.56	-0.07153	-0.09009	0.105225	0.180908		-32.56
		1.74208	-0.0524521					61.6053	1858.75	2376.37	1930.84	1875.46	1793.08	1866.05	48.7915	243.769	246.818			-32.46	-0.12817	-0.07007	0.105713	0.034424		-32.46	0.024536	0.01355	0.015625		-1.8	-0.0105	0.032	-0.003	0.0005		-1.7	0.04075	0.02145	0.00055	0.05765		-32.46	-0.07251	-0.08716	0.112061	0.189697		-32.46
		1.74875	-0.0524521					61.7456	1423.94	1783.56	1425.58	2001.93	1913.74	1998.96	74.9253	260.324	264.221			-32.36	-0.12817	-0.08179	0.10083	0.034424		-32.36	0.028442	-0.000122	0.00659		-1.7	0.00125	0.03685	-0.00055	0.00405		-1.6	0.0394	0.01905	0.00625	0.05915		-32.36	-0.0686	-0.08521	0.108154	0.187744		-32.36
		1.75542	-0.0510216					61.8858	998.206	1203.1	932.027	2137.24	2039.64	2138.6	103.289	276.178	281.814			-32.26	-0.13208	-0.08765	0.082275	0.034424		-32.26	0.02356	-0.005	0.00879		-1.6	0.00395	0.03735	0.00285	-0.00105		-1.5	0.03965	0.0079	0.0024	0.0442		-32.26	-0.06372	-0.08032	0.100342	0.178955		-32.26
		1.76208	-0.0491142					62.026	582.421	635.502	450.277	2281.01	2170.99	2284.59	133.582	291.128	298.958			-32.16	-0.1438	-0.09741	0.076416	0.024658		-32.16	0.012817	-0.00793	0.00586		-1.5	-0.00345	0.03165	0.00975	-0.00095		-1.4	0.0477	0.00635	-0.00245	0.03995		-32.16	-0.06567	-0.08228	0.097412	0.182861		-32.16
		1.76875	-0.0476837					62.1663	177.173	81.2573	-19.7598	2432.74	2308.22	2436.61	165.346	305.264	315.287			-32.06	-0.1438	-0.10327	0.076416	0.018799		-32.06	0.024536	-0.000122	0.00977		-1.4	-0.00345	0.03165	0.00285	-0.00595		-1.3	0.0511	0.0023	0.0054	0.0374		-32.06	-0.05786	-0.08618	0.093506	0.185791		-32.06
		1.77542	-0.0472069					62.3065	-217.176	-459.176	-478.246	2592.01	2451.96	2594.48	197.922	318.99	330.791			-31.96	-0.14185	-0.10132	0.078369	0.020752		-31.96	0.030396	-0.000122	0.015625		-1.3	0.01045	0.03185	0.00975	-0.00765		-1.2	0.0477	-0.0041	0.0185	0.0363		-31.96	-0.05981	-0.08813	0.095459	0.180908		-31.96
		1.78208	-0.0472069					62.4468	-600.401	-985.366	-925.257	2758.61	2603	2758.25	230.502	332.956	345.753			-31.86	-0.14478	-0.10815	0.083252	0.017822		-31.86	0.018677	0.00378	0.00781		-1.2	0.0189	0.03185	0.01425	-0.00595		-1.1	0.0434	-0.00865	0.01895	0.03375		-31.86	-0.05103	-0.08716	0.102295	0.19165		-31.86
		1.78875	-0.0481606					62.587	-972.332	-1496.9	-1360.66	2932.57	2762.16	2928.25	262.307	347.932	360.599			-31.76	-0.14478	-0.11401	0.077393	0.017822		-31.76	0.016724	0.00769	0.011719		-1.1	0.0189	0.03165	0.01685	-0.00595		-1	0.0434	-0.02665	0.0185	0.03335		-31.76	-0.05493	-0.09106	0.094483	0.181885		-31.76
		1.79542	-0.0500679					62.7273	-1332.82	-1993.38	-1784.08	3114.19	2930.22	3105.11	292.813	364.696	375.733			-31.66	-0.14282	-0.11206	0.079346	0.015869		-31.66	0.013794	0.00476	0.00879		-1	0.0189	0.03185	0.0178	-0.0047		-0.9	0.0434	-0.00865	0.0185	0.03335		-31.66	-0.05298	-0.0813	0.090576	0.179932		-31.66
		1.80208	-0.0519753					62.8675	-1681.74	-2474.46	-2195	3303.91	3107.79	3289.65	321.906	383.916	391.424			-31.56	-0.1311	-0.11108	0.084229	0.014893		-31.56	0.0177	0.00867	0.016602		-0.9	0.0157	0.03165	0.02325	-0.0047		-0.8	0.03965	-0.00865	0.01895	0.03375		-31.56	-0.04224	-0.07837	0.0896	0.188721		-31.56
		1.80875	-0.0529289					63.0078	-2018.94	-2939.75	-2592.87	3502.23	3295.26	3482.82	349.88	406.072	407.767			-31.46	-0.13501	-0.11401	0.083252	0.029541		-31.46	0.00305	0.00964	0.019531		-0.8	0.0189	0.03165	0.0233	-0.0047		-0.7		-0.0041	0.0185	0.03375		-31.46	-0.0481	-0.07056	0.08374	0.188721		-31.46
		1.81542	-0.0529289					63.148	-2344.28	-3388.87	-2977.23	3709.58	3492.85	3685.55	377.289	431.423	424.717			-31.36	-0.14478	-0.11206	0.087158	0.019775		-31.36	0.00696	0.015503	0.019531		-0.7						-0.6						-31.36	-0.05591	-0.08423	0.075928	0.177002		-31.36
		1.82208	-0.0529289					63.2882	-2657.61	-3821.38	-3347.72	3926.24	3700.68	3898.63	404.726	460.017	442.203			-31.26	-0.14575	-0.11304	0.078369	0.018799		-31.26	0.016724	0.019409	0.023438		-0.6						-0.5						-31.26	-0.05591	-0.07935	0.08081	0.183838		-31.26
		1.82875	-0.0524521					63.4285	-2958.74	-4236.8	-3704.03	4152.36	3918.88	4122.71	432.656	491.739	460.288			-31.16	-0.1438	-0.1228	0.076416	0.015869		-31.16	0.013794	0.01648	0.020508		-0.5						-0.4						-31.16	-0.05396	-0.07446	0.085693	0.180908		-31.16
		1.83542	-0.0524521					63.5688	-3247.45	-4634.65	-4045.83	4387.88	4147.69	4358.23	461.336	526.442	479.291			-31.06	-0.14478	-0.12378	0.06958	0.00806		-31.06	0.00598	0.01648	0.020508		-0.4						-0.3						-31.06	-0.05493	-0.06958	0.074951	0.174072		-31.06
		1.84208	-0.0534058					63.709	-3523.49	-5014.47	-4372.73	4632.65	4387.41	4605.54	490.856	564.062	499.817			-30.96	-0.15064	-0.12573	0.067627	0.0061		-30.96	0.00793	0.018433	0.022461		-0.3						-0.2						-30.96	-0.05493	-0.06958	0.06128	0.174072		-30.96
		1.84875	-0.0543594					63.8492	-3786.59	-5375.92	-4684.22	4886.54	4638.35	4864.83	521.281	604.667	522.683			-30.86	-0.14673	-0.11987	0.073486	0.011963		-30.86	0.014771	0.021363	0.025391		-0.2						-0.1						-30.86	-0.052	-0.06665	0.064209	0.169189		-30.86
		1.85542	-0.0557899					63.9895	-4036.47	-5718.77	-4979.78	5149.52	4900.61	5136.15	552.838	648.39	548.795			-30.76	-0.14478	-0.11987	0.073486	0.00415		-30.76	0.024536	0.025269	0.029297		-0.1						0						-30.76	-0.04175	-0.0564	0.078369	0.179443		-30.76
		1.86208	-0.0562668					64.1297	-4272.9	-6042.95	-5258.97	5421.76	5174.01	5419.34	586.066	695.304	579			-30.66	-0.15064	-0.12769	0.073486	0.00415		-30.66	0.028442	0.029175	0.033203		0						0.1						-30.66	-0.04663	-0.06128	0.079346	0.18042		-30.66
		1.86875	-0.0567436					64.27	-4495.82	-6348.59	-5521.52	5703.58	5458.05	5714.1	621.87	745.256	613.945			-30.56	-0.15845	-0.13159	0.053955	0.000244		-30.56	0.035278	0.032104	0.036133		0.1						0.200001						-30.56	-0.04175	-0.04468	0.080322	0.185303		-30.56
		1.87542	-0.0567436					64.4102	-4705.37	-6636	-5767.39	5995.3	5752.02	6019.97	661.415	797.783	653.947			-30.46	-0.15552	-0.12671	0.052978	0.00122		-30.46	0.039185	0.022339	0.030273		0.200001						0.300001						-30.46	-0.04565	-0.04272	0.070557	0.17749		-30.46
		1.88208	-0.0562668					64.5505	-4901.9	-6905.66	-5996.78	6297.11	6055.09	6336.36	705.897	852.181	698.957			-30.36	-0.15064	-0.12769	0.04419	-0.00562		-30.36	0.036255	0.019409	0.025391		0.300001						0.400002						-30.36	-0.03931	-0.04028	0.076904	0.177979		-30.36
		1.88875	-0.0572205					64.6907	-5085.96	-7158.2	-6210.01	6608.88	6366.42	6662.61	756.266	907.746	748.619			-30.26	-0.13892	-0.12769	0.04419	-0.00562		-30.26	0.036255	0.019409	0.03125		0.4						0.5						-30.26	-0.04321	-0.05005	0.069092	0.174072		-30.26
		1.89542	-0.0576973					64.831	-5258.16	-7394.31	-6407.5	6930.14	6685.26	6997.96	812.999	964.048	802.416			-30.16	-0.14282	-0.12769	0.04419	-0.00562		-30.16	0.020264	0.019775	0.026978		0.5						0.6						-30.16	-0.04028	-0.04712	0.066162	0.177002		-30.16
		1.90208	-0.0581741					64.9712	-5419.01	-7614.74	-6589.68	7260.09	7011.06	7341.54	876.029	1021.12	859.864			-30.06	-0.15454	-0.13355	0.026611	-0.01147		-30.06	0.021606	0.00867	0.020508		0.6						0.700001						-30.06	-0.04224	-0.05298	0.060303	0.171143		-30.06
		1.90875	-0.0576973					65.1114	-5568.92	-7820.3	-6757.07	7597.7	7343.56	7692.48	944.854	1079.49	920.654			-29.96	-0.1521	-0.14282	0.029053	-0.00903		-29.96	0.00793	0.012573	0.024414		0.700001						0.800001						-29.96	-0.03247	-0.04126	0.048584	0.182861		-29.96
		1.91542	-0.0567436					65.2517	-5708.15	-8011.79	-6910.3	7941.89	7682.81	8049.95	1018.81	1140	984.7			-29.86	-0.15649	-0.14331	0.028565	-0.01343		-29.86	0.00793	0.012573	0.024414		0.800001						0.900002						-29.86	-0.03638	-0.03931	0.050537	0.180908		-29.86
		1.92208	-0.0557899					65.3919	-5836.87	-8189.87	-7050.13	8291.68	8029.06	8413.26	1097.38	1203.62	1052.12			-29.76	-0.15161	-0.14038	0.031494	-0.01636		-29.76	0.00208	0.014526	0.026367		0.9						1						-29.76	-0.02173	-0.03638	0.048584	0.16626		-29.76
		1.92875	-0.0534058					65.5322	-5955.26	-8355.02	-7177.48	8646.42	8382.61	8781.95	1180.47	1271.2	1123.16			-29.66	-0.14966	-0.13843	0.033447	-0.00659		-29.66	-0.000854	0.011597	0.023438		1						1.1						-29.66	-0.02368	-0.03833	0.039795	0.159424		-29.66
		1.93542	-0.0519753					65.6724	-6063.69	-8507.6	-7293.38	9005.83	8743.62	9155.77	1268.45	1343.36	1198.1			-29.56	-0.15649	-0.14917	0.03833	-0.01733		-29.56	0.00305	0.011597	0.027344		1.1						1.2						-29.56	-0.0188	-0.03345	0.044678	0.169189		-29.56
		1.94208	-0.0519753					65.8127	-6162.74	-8647.99	-7398.96	9370.03	9111.99	9534.71	1362.03	1420.48	1277.16			-29.46	-0.16333	-0.15015	0.031494	-0.01831		-29.46	0.00305	0.00183	0.03125		1.2						1.3						-29.46	-0.01001	-0.01685	0.061279	0.177979		-29.46
		1.94875	-0.0529289					65.9529	-6253.24	-8776.8	-7495.3	9739.44	9487.41	9918.83	1461.92	1502.67	1360.47			-29.36	-0.15845	-0.14526	0.036377	-0.01733		-29.36	-0.01355	-0.0011	0.024414		1.3						1.4						-29.36	-0.01978	-0.02271	0.049561	0.1604		-29.36
		1.95542	-0.0543594					66.0931	-6336.09	-8894.85	-7583.31	10114.5	9869.46	10308.2	1568.59	1590	1448.07			-29.26	-0.15942	-0.15405	0.027587	-0.02026		-29.26	-0.00769	-0.0011	0.018555		1.4						1.5						-29.26	-0.02368	-0.00903	0.051514	0.162354		-29.26
		1.96208	-0.0548363					66.2334	-6412.19	-9003.21	-7663.64	10495.5	10257.8	10702.7	1682.13	1682.61	1540			-29.16	-0.177	-0.15405	0.023682	-0.03198		-29.16	-0.00183	0.00476	0.02832		1.5						1.6						-29.16	-0.03442	-0.00806	0.05249	0.159424		-29.16
		1.96875	-0.0548363					66.3736	-6482.25	-9102.99	-7736.74	10882.5	10652	11102	1802.27	1780.87	1636.37			-29.06	-0.17896	-0.16382	0.00806	-0.04175		-29.06	0.00208	0.00476	0.030273		1.6						1.7						-29.06	-0.02954	0.004639	0.053467	0.158447		-29.06
		1.97542	-0.0529289					66.5139	-6546.8	-9195.24	-7802.9	11274.9	11052	11505.5	1928.63	1885.46	1737.43			-28.96	-0.17944	-0.15845	0.013428	-0.03638		-28.96	0.00598	0.00281	0.026367		1.7						1.8	-0.02635					-28.96	-0.02661	0.007568	0.046631	0.161377		-28.96
		1.98208	-0.0505447					66.6541	-6606.15	-9280.74	-7862.4	11671.9	11457.1	11912.1	2060.94	1997.17	1843.63			-28.86	-0.16235	-0.15308	0.014893	-0.03491		-28.86	0.00891	0.00574	0.035156		1.8	0.02135	0.06625	0.1747	0.2661		1.9	-0.02505	0.9498	4.6896	12.6892		-28.86	-0.0227	0.011475	0.040772	0.161377		-28.86
		1.98875	-0.0481606					66.7944	-6660.45	-9359.88	-7915.54	12072.2	11866.5	12320.5	2199.25	2116.73	1955.57			-28.76	-0.16333	-0.15796	0.00806	-0.04175		-28.76	0.010864	0.011597	0.025391		1.9	0.02895	0.0667	0.18325	0.29915		2	-0.0246	0.97985	4.93655	13.2224		-28.76	-0.00513	0.017334	0.040771	0.173096		-28.76
		1.99542	-0.04673					66.9346	-6709.81	-9432.61	-7962.79	12474	12278.7	12729.3	2344.01	2244.6	2074.03			-28.66	-0.16968	-0.16626	0.00562	-0.03247		-28.66	0.000122	0.014526	0.022461		2	0.0399	0.07675	0.18765	0.31885		2.1	-0.0124	1.0025	5.1557	13.7042		-28.66	-0.00269	0.031494	0.039307	0.171631		-28.66
		2.00208	-0.04673					67.0749	-6754.43	-9498.58	-8004.7	12875.6	12691.6	13136.4	2496.07	2380.89	2199.87			-28.56	-0.17017	-0.16382	0.00806	-0.03394		-28.56	0.000122	-0.0011	0.03418		2.1	0.0479	0.0921	0.2195	0.353		2.2	-0.0124	1.03755	5.32975	14.1629		-28.56	-0.00317	0.034912	0.036865	0.169189		-28.56
		2.00875	-0.04673					67.2151	-6794.66	-9557.33	-8041.78	13274.9	13102.7	13539.7	2656.46	2525.46	2333.95			-28.46	-0.17456	-0.16138	0.010498	-0.03735		-28.46	-0.00574	-0.00891	0.016602		2.2	0.0603	0.1059	0.2441	0.4145		2.3	-0.00605	1.0876	5.5177	14.6023		-28.46	-0.00513	0.030029	0.032959	0.169189		-28.46
		2.01542	-0.0486374					67.3554	-6830.96	-9608.66	-8074.37	13669.4	13509	13936.5	2826.24	2678.09	2476.96			-28.36	-0.17554	-0.15845	0.00171	-0.04614		-28.36	0.00403	0.00671	0.026367		2.3	0.0656	0.11235	0.26015	0.44115		2.4	-0.00505	1.14535	5.69335	14.9991		-28.36	-0.00513	0.02124	0.02124	0.16333		-28.36
		2.02208	-0.0514984					67.4956	-6863.9	-9652.74	-8102.46	14056.8	13907	14323.8	3006.23	2838.75	2629.37			-28.26	-0.18774	-0.15698	-0.01636	-0.05249		-28.26	-0.01062	0.00378	0.023438		2.4	0.06855	0.1193	0.27685	0.46725		2.5	-0.0029	1.19395	5.85675	15.3557		-28.26	-0.00513	0.038818	0.02124	0.16333		-28.26
		2.02875	-0.0519753					67.6358	-6894.02	-9690.13	-8125.81	14434	14292.9	14697.8	3196.75	3007.74	2791.28			-28.16	-0.1936	-0.1687	-0.02808	-0.05444		-28.16	-0.01648	-0.00208	0.00977		2.5	0.0656	0.1193	0.2826	0.4846		2.6	-0.0015	1.2265	6.0123	15.6837		-28.16	-0.00317	0.036865	0.031006	0.165283		-28.16
		2.03542	-0.0510216					67.7761	-6921.78	-9721.61	-8144	14797.5	14662.6	15054.3	3397.68	3185.79	2962.59			-28.06	-0.1936	-0.1687	-0.02808	-0.04858		-28.06	-0.01648	0.00964	0.00977		2.6	0.0676	0.1247	0.2853	0.5027		2.7	-0.0057	1.2612	6.1576	15.9743		-28.06	0.003662	0.045654	0.02417	0.176025		-28.06
		2.04208	-0.0491142					67.9163	-6947.45	-9748.01	-8156.7	15142.7	15011.6	15388.5	3608.63	3373.93	3143.03			-27.96	-0.19312	-0.16919	-0.02368	-0.052		-27.96	-0.00867	0.017456	0.017578		2.7	0.07165	0.13225	0.29045	0.52265		2.8	-0.00935	1.2975	6.3159	16.2362		-27.96	0.004639	0.05835	0.0271	0.16333		-27.96
		2.04875	-0.0481606					68.0566	-6971.09	-9769.91	-8163.83	15464.4	15335.4	15695.1	3829.18	3573.26	3332.39			-27.86	-0.19263	-0.16968	-0.02905	-0.04565		-27.86	-0.0116	0.00671	0.014648		2.8	0.0731	0.1401	0.3049	0.5437		2.9	-0.00935	1.32885	6.44495	16.4992		-27.86	0.006592	0.05249	0.038818	0.169189		-27.86
		2.05542	-0.0476837					68.1968	-6992.53	-9787.5	-8165.68	15756.4	15629.1	15968.8	4059.14	3784.71	3530.54			-27.76	-0.19067	-0.16284	-0.0271	-0.04761		-27.76	-0.0116	0.012573	0.014648		2.9	0.072	0.1338	0.3039	0.5545		3	-0.0111	1.35265	6.56135	16.7385		-27.76	0.003174	0.054932	0.024658	0.159912		-27.76
		2.06208	-0.0481606					68.3371	-7011.36	-9800.54	-8162.92	16012.6	15887.5	16204.1	4298.62	4008.84	3737.55			-27.66	-0.18579	-0.16382	-0.01831	-0.04468		-27.66	-0.0116	0.012573	0.018555		3	0.06835	0.13675	0.30985	0.56235		3.1	-0.014	1.3856	6.689	16.9578		-27.66	0.014404	0.05835	0.02124	0.175049		-27.66
		2.06875	-0.0491142					68.4773	-7027.08	-9808.54	-8156.43	16226.8	16105.3	16396.1	4547.88	4245.84	3953.59			-27.56	-0.1936	-0.16382	-0.01636	-0.04272		-27.56	-0.01355	0.018433	0.018555		3.1	0.07175	0.13335	0.31645	0.57985		3.2	-0.0172	1.4088	6.8084	17.1709		-27.56	0.010498	0.060303	0.019287	0.173096		-27.56
		2.07542	-0.0514984					68.6176	-7039.24	-9811.06	-8147.13	16393.3	16277	16539.7	4807.12	4495.57	4178.89			-27.46	-0.19653	-0.15894	-0.02124	-0.05151		-27.46	-0.01355	0.018433	0.022461		3.2	0.07265	0.13355	0.31815	0.59295		3.3	-0.018	1.4293	6.9231	17.3671		-27.46	0.013428	0.063232	0.016357	0.170166		-27.46
		2.08208	-0.0553131					68.7578	-7047.5	-9807.99	-8135.77	16507.3	16397.2	16629.9	5076.25	4757.72	4413.52			-27.36	-0.18433	-0.14966	-0.01685	-0.05103		-27.36	-0.01355	0.018433	0.02832		3.3	0.07555	0.14265	0.33285	0.60785		3.4	-0.0148	1.4504	7.0262	17.5431		-27.36	0.017334	0.067139	0.020264	0.16626		-27.36
		2.08875	-0.058651					68.898	-7051.7	-9799.65	-8122.85	16564.7	16460.5	16662.3	5354.7	5031.84	4657.36			-27.26	-0.1897	-0.14526	-0.01245	-0.05249		-27.26	-0.01355	0.018433	0.02832		3.4	0.0731	0.1435	0.3351	0.6184		3.5	-0.014	1.4786	7.1324	17.7118		-27.26	0.019287	0.076904	0.014404	0.16626		-27.26
		2.09542	-0.0605583					69.0383	-7051.85	-9786.72	-8108.62	16562.1	16462.5	16632.8	5641.46	5317.4	4909.96			-27.16	-0.19263	-0.13745	-0.00952	-0.04956		-27.16	-0.00891	0.022339	0.02832		3.5	0.07625	0.14325	0.34335	0.63205		3.6	-0.0132	1.4964	7.2181	17.8754		-27.16	0.016357	0.072022	0.011475	0.178955		-27.16
		2.10208	-0.0610352					69.1785	-7048.13	-9770.06	-8093.22	16496.8	16399.4	16537.7	5935.19	5613.79	5170.63			-27.06	-0.18872	-0.1228	-0.00171	-0.04175		-27.06	-0.00842	0.026245	0.026367		3.6	0.0788	0.1459	0.3473	0.6497		3.7	-0.01155	1.5152	7.3092	18.017		-27.06	0.022217	0.068115	0.005615	0.178955		-27.06
		2.10875	-0.0605583					69.3188	-7040.92	-9750.48	-8076.83	16366.5	16268.3	16374.1	6234.45	5920.3	5438.42			-26.96	-0.19165	-0.11987	0.00903	-0.03882		-26.96	-0.01843	0.011597	0.023438		3.7	0.0772	0.1477	0.3535	0.6651		3.8	-0.00755	1.53295	7.38275	18.1776		-26.96	0.02417	0.068115	0.007568	0.169189		-26.96
		2.11542	-0.0596046					69.459	-7030.72	-9728.54	-8059.8	16169.5	16067.3	16140.4	6537.85	6236	5712.3			-26.86	-0.18481	-0.10815	0.020752	-0.03101		-26.86	-0.02551	0.011597	0.015625		3.8	0.0797	0.148	0.3624	0.6771		3.9	-0.00715	1.55765	7.46475	18.3148		-26.86	0.019287	0.065186	0.002686	0.176025		-26.86
		2.12208	-0.0581741					69.5993	-7018.16	-9704.53	-8042.69	15904.8	15795.7	15835.6	6844.07	6559.74	5991.2			-26.76	-0.17603	-0.10034	0.028564	-0.02905		-26.76	-0.01648	0.01355	0.017578		3.9	0.0835	0.1531	0.372	0.6877		4	-0.00675	1.57715	7.53265	18.4489		-26.76	0.026123	0.066162	0.02124	0.171143		-26.76
		2.12875	-0.0557899					69.7395	-7003.91	-9678.43	-8026.13	15572.1	15453.7	15460.5	7151.82	6890.13	6274.19			-26.66	-0.1731	-0.1023	0.03833	-0.0144		-26.66	-0.01355	0.020386	0.020508		4	0.08465	0.15515	0.37955	0.70045		4.1	-0.00935	1.59505	7.60605	18.5645		-26.66	0.033936	0.054443	0.017334	0.171143		-26.66
		2.13542	-0.0543594					69.8798	-6988.52	-9650	-8010.7	15172	15042.4	15016.7	7459.74	7225.67	6560.53			-26.56	-0.177	-0.09644	0.024658	-0.0144		-26.56	-0.01355	0.026245	0.024414		4.1	0.08565	0.15825	0.38665	0.71475		4.2	-0.0098	1.60805	7.66795	18.683		-26.56	0.026123	0.048584	0.011475	0.171143		-26.56
		2.14208	-0.0548363					70.02	-6972.36	-9618.92	-7996.66	14706.3	14564.4	14507.5	7766.38	7564.9	6849.62			-26.46	-0.18091	-0.09546	0.028564	-0.02808		-26.46	-0.00964	0.026245	0.030273		4.2	0.0858	0.1622	0.3943	0.7264		4.3	-0.01005	1.6212	7.7386	18.7959		-26.46	0.039795	0.066162	0.005615	0.177002		-26.46
		2.14875	-0.0572205					70.1603	-6955.6	-9585.02	-7983.84	14178.7	14023	13937.2	8070.14	7906.44	7140.9			-26.36	-0.17407	-0.09644	0.020752	-0.03491		-26.36	-0.00769	0.026245	0.038086		4.3	0.0897	0.1654	0.4007	0.7407		4.4	-0.0108	1.64155	7.79445	18.9002		-26.36	0.033936	0.073975	0.007568	0.175049		-26.36
		2.15542	-0.058651					70.3005	-6938.17	-9548.34	-7971.57	13593.9	13422.8	13311.1	8369.23	8248.93	7433.58			-26.26	-0.17603	-0.09253	0.024658	-0.03101		-26.26	-0.01843	0.019409	0.03125		4.4	0.0891	0.1661	0.4061	0.7495		4.5	-0.01155	1.6547	7.8581	19.006		-26.26	0.046631	0.082763	0.02417	0.177979		-26.26
		2.16208	-0.0596046					70.4407	-6919.89	-9509.2	-7958.89	12958.1	12769.5	12635.7	8661.65	8590.98	7726.57			-26.16	-0.17407	-0.08276	0.022705	-0.01343		-26.16	-0.02429	0.019409	0.019531		4.5	0.09135	0.17145	0.41225	0.76095		4.6	-0.01385	1.67035	7.90905	19.0908		-26.16	0.034912	0.072998	0.012451	0.172119		-26.16
		2.16875	-0.0591278					70.581	-6900.55	-9468.05	-7944.72	12278.3	12069.6	11917.8	8945.21	8931.09	8018.46			-26.06	-0.17993	-0.0769	0.022705	-0.01343		-26.06	-0.01648	0.031128	0.027344		4.6	0.09265	0.17565	0.41875	0.77185		4.7	-0.01415	1.68455	7.96855	19.1823		-26.06	0.034912	0.067139	0.000732	0.172119		-26.06
		2.17542	-0.0581741					70.7212	-6880.01	-9425.3	-7928.16	11561.8	11331	11165.3	9217.75	9267.66	8307.56			-25.96	-0.18189	-0.08667	0.024658	-0.00366		-25.96	-0.02429	0.036987	0.027344		4.7	0.09355	0.17845	0.42485	0.78125		4.8	-0.0159	1.69665	8.02175	19.269		-25.96	0.034912	0.067139	0.000732	0.172119		-25.96
		2.18208	-0.0557899					70.8615	-6858.16	-9381.14	-7908.54	10816.2	10562.2	10386.1	9477.33	9598.99	8592.11			-25.86	-0.18481	-0.08374	0.023682	-0.00562		-25.86	-0.02429	0.025268	0.027344		4.8	0.0931	0.182	0.4307	0.7909		4.9	-0.0174	1.7132	8.0687	19.3419		-25.86	0.033936	0.071045	0.004639	0.168213		-25.86
		2.18875	-0.0534058					71.0017	-6834.9	-9335.54	-7885.58	10049.2	9772.48	9588.88	9722.35	9923.34	8870.41			-25.76	-0.18677	-0.08179	0.019775	-0.0105		-25.76	-0.0282	0.021362	0.023438		4.9	0.097	0.1841	0.4364	0.8025		5	-0.0165	1.7263	8.1232	19.4245		-25.76	0.029053	0.065186	0.006592	0.165283		-25.76
		2.19542	-0.0524521					71.142	-6810.11	-9288.26	-7859.21	9268.48	8971.22	8782.44	9951.53	10239	9140.8			-25.66	-0.19312	-0.08228	0.019287	-0.01099		-25.66	-0.01648	0.025269	0.027344		5	0.09805	0.18675	0.44505	0.81415		5.1	-0.0156	1.7378	8.1692	19.4895		-25.66	0.042725	0.067139	0.008545	0.168213		-25.66
		2.20208	-0.0524521					71.2822	-6783.62	-9238.97	-7829.52	8481.85	8167.68	7975.67	10163.7	10544.3	9401.71			-25.56	-0.1897	-0.08276	0.026611	-0.01147		-25.56	-0.02039	0.025269	0.023438		5.1	0.0977	0.19	0.4528	0.827		5.2	-0.01585	1.7485	8.2213	19.5654		-25.56	0.045654	0.070068	0.011475	0.171143		-25.56
		2.20875	-0.0538826					71.4225	-6755.17	-9187.42	-7796.52	7697.12	7370.46	7177.07	10357.6	10837.8	9651.6			-25.46	-0.18189	-0.08862	0.032471	-0.01733		-25.46	-0.02332	0.024292	0.020508		5.2	0.09965	0.19415	0.46145	0.83935		5.3	-0.01415	1.76515	8.26395	19.6286		-25.46	0.051514	0.072021	0.025146	0.165283		-25.46
		2.21542	-0.0557899					71.5627	-6724.45	-9133.57	-7760.13	6921.82	6587.31	6394.45	10532	11118.2	9888.9			-25.36	-0.17993	-0.09351	0.040283	-0.01733		-25.36	-0.02332	0.018433	0.00879		5.3	0.0993	0.1981	0.47	0.8498		5.4	-0.0149	1.77475	8.31055	19.6988		-25.36	0.051026	0.061768	0.018799	0.174561		-25.36
		2.22208	-0.058651					71.703	-6691.06	-9077.62	-7720.16	6162.95	5825.04	5634.56	10685.2	11383.8	10111.9			-25.26	-0.18774	-0.10425	0.032471	-0.02515		-25.26	-0.03503	0.022339	0.00879		5.4	0.10305	0.20225	0.47805	0.86285		5.5	-0.0139	1.7861	8.3517	19.7582		-25.26	0.056397	0.061279	0.031982	0.174072		-25.26
		2.22875	-0.0610352					71.8432	-6654.56	-9019.98	-7676.35	5426.76	5089.55	4903.04	10815.9	11633	10319			-25.16	-0.18872	-0.09937	0.043213	-0.02612		-25.16	-0.03699	0.01062	-0.00879		5.5	0.10525	0.20635	0.48665	0.87555		5.6	-0.0144	1.7964	8.3966	19.8231		-25.16	0.05542	0.064209	0.029053	0.177002		-25.16
		2.23542	-0.0624657					71.9834	-6614.52	-8961.08	-7628.54	4718.57	4385.89	4204.38	10922.5	11863.5	10508.1			-25.06	-0.17798	-0.09644	0.053955	-0.02319		-25.06	-0.03113	0.01062	-0.00879		5.6	0.1084	0.2095	0.4933	0.8882		5.7	-0.01405	1.8072	8.4322	19.8718		-25.06	0.04956	0.05249	0.036865	0.169189		-25.06
		2.24208	-0.061512					72.1237	-6570.7	-8901.26	-7576.77	4042.71	3718.33	3542.04	11004.1	12072.8	10677.4			-24.96	-0.17407	-0.09839	0.055908	-0.02124		-24.96	-0.02527	0.01648	-0.00293		5.7	0.1087	0.2109	0.498	0.8965		5.8	-0.0139	1.81995	8.46835	19.9298		-24.96	0.045654	0.044678	0.028076	0.173096		-24.96
		2.24875	-0.0605583					72.2639	-6523.22	-8840.6	-7521.36	3402.54	3090.43	2918.42	11060	12258.4	10824.9			-24.86	-0.17505	-0.10523	0.054932	-0.02222		-24.86	-0.02173	0.020019	0.00061		5.8	0.1092	0.2126	0.5047	0.9057		5.9	-0.01305	1.8285	8.5095	19.9761		-24.86	0.050537	0.05542	0.026123	0.174072		-24.86
		2.25542	-0.0600815					72.4042	-6472.58	-8778.96	-7462.96	2800.39	2504.88	2335.01	11090.2	12417.8	10948.9			-24.76	-0.17603	-0.10132	0.070557	-0.02222		-24.76	-0.02527	0.012573	-0.00293		5.9	0.1084	0.2126	0.5085	0.9139		6	-0.0141	1.83705	8.54335	20.0319		-24.76	0.063232	0.048584	0.031006	0.173096		-24.76
		2.26208	-0.0596046					72.5444	-6419.62	-8716.05	-7402.34	2237.64	1963.42	1792.5	11094.5	12549	11047.7			-24.66	-0.177	-0.09546	0.076416	-0.02222		-24.66	-0.03308	0.018433	-0.0061		6	0.1085	0.2148	0.5165	0.9238		6.1	-0.01245	1.8448	8.5838	20.0762		-24.66	0.060303	0.047607	0.033936	0.172119		-24.66
		2.26875	-0.0591278					72.6847	-6365.3	-8651.54	-7340.3	1714.76	1466.58	1290.96	11073	12650.8	11120.2			-24.56	-0.16919	-0.09937	0.076416	-0.02222		-24.56	-0.03308	0.018433	0.000977		6.1	0.1102	0.2173	0.5225	0.9347		6.2	-0.01205	1.85575	8.61495	20.1279		-24.56	0.066162	0.047607	0.035889	0.168213		-24.56
		2.27542	-0.058651					72.8249	-6310.49	-8585.12	-7277.4	1231.45	1013.62	829.865	11025.7	12722.4	11165.3			-24.46	-0.1731	-0.10327	0.074463	-0.02026		-24.46	-0.04871	0.00671	0.00488		6.2	0.11275	0.22115	0.52745	0.94415		6.3	-0.0118	1.86315	8.65185	20.1699		-24.46	0.063232	0.05249	0.050537	0.182861		-24.46
		2.28208	-0.0591278					72.9651	-6255.8	-8516.67	-7213.96	786.687	602.62	408.087	10952.2	12763.3	11182.6			-24.36	-0.16431	-0.1023	0.06958	-0.01929		-24.36	-0.05066	0.00671	0.010742		6.3	0.11435	0.22335	0.53585	0.95435		6.4	-0.01125	1.8711	8.6808	20.2202		-24.36	0.061279	0.044678	0.056397	0.180908		-24.36
		2.28875	-0.0600815					73.1054	-6201.55	-8446.25	-7149.99	378.872	230.606	23.8507	10852.3	12773.5	11171.7			-24.26	-0.14331	-0.09692	0.078858	-0.01001		-24.26	-0.03894	0.01648	0.00488		6.4	0.11575	0.22565	0.54215	0.96295		6.5	-0.011	1.87845	8.71795	20.2594		-24.26	0.05835	0.041748	0.053467	0.177979		-24.26
		2.29542	-0.0600815					73.2456	-6147.83	-8374.1	-7085.42	5.88982	-106.044	-325.236	10725.6	12752.7	11132.7			-24.16	-0.13989	-0.09546	0.082275	-0.00659		-24.16	-0.0448	0.01648	-0.000977		6.5	0.1179	0.2298	0.5491	0.9727		6.6	-0.0119	1.8908	8.747	20.3046		-24.16	0.066162	0.041748	0.053467	0.177979		-24.16
		2.30208	-0.0591278					73.3859	-6094.56	-8300.58	-7020.22	-334.78	-411.205	-642.049	10571.9	12700.4	11065.4			-24.06	-0.14575	-0.09546	0.076416	-0.01245		-24.06	-0.03894	0.022339	0.00488		6.6	0.11975	0.23335	0.55525	0.98295		6.7	-0.01315	1.8976	8.7799	20.3421		-24.06	0.056397	0.049561	0.061279	0.174072		-24.06
		2.30875	-0.0576973					73.5261	-6041.63	-8225.95	-6954.44	-645.899	-688.626	-929.753	10391.5	12616.1	10969.9			-23.96	-0.14966	-0.08374	0.088135	-0.01245		-23.96	-0.04053	0.024658	0.018921		6.7	0.12125	0.23525	0.56245	0.99115		6.8	-0.01375	1.90485	8.80495	20.3831		-23.96	0.056397	0.04956	0.061279	0.174072		-23.96
		2.31542	-0.0576973					73.6664	-5988.94	-8150.28	-6888.23	-930.262	-941.689	-1191.59	10185.1	12499.7	10846.8			-23.86	-0.15356	-0.08179	0.078369	-0.0144		-23.86	-0.03503	0.028198	0.010742		6.8	0.12255	0.23705	0.56855	1.00085		6.9	-0.0139	1.91575	8.83535	20.4212		-23.86	0.050537	0.047607	0.059326	0.172119		-23.86
		2.32208	-0.0572205					73.8066	-5936.5	-8073.45	-6821.75	-1190.51	-1173.34	-1430.67	9953.92	12351.4	10696.7			-23.76	-0.14282	-0.07105	0.096924	-0.00952		-23.76	-0.03308	0.032105	0.014648		6.9	0.12315	0.23915	0.57415	1.00925		7	-0.01455	1.9233	8.8591	20.4635		-23.76	0.037842	0.040772	0.052491	0.165283		-23.76
		2.32875	-0.0572205					73.9469	-5884.38	-7995.22	-6755.08	-1429.02	-1386.19	-1649.71	9699.43	12171.9	10520.4			-23.66	-0.13794	-0.06616	0.095947	-0.000732		-23.66	-0.03894	0.024292	0.010742		7	0.1234	0.2416	0.5801	1.0191		7.1	-0.01545	1.92935	8.88985	20.4972		-23.66	0.048584	0.051514	0.071045	0.176025		-23.66
		2.33542	-0.0572205					74.0871	-5832.76	-7915.48	-6688.21	-1647.9	-1582.64	-1851.04	9423.28	11962.5	10318.8			-23.56	-0.13892	-0.06323	0.098877	0.00415		-23.56	-0.0448	0.018433	-0.00488		7.1	0.1231	0.2435	0.5826	1.0257		7.2	-0.01675	1.93835	8.91485	20.5316		-23.56	0.046631	0.049561	0.085693	0.178955		-23.56
		2.34208	-0.058651					74.2274	-5781.77	-7834.32	-6621.01	-1849.07	-1765.08	-2036.58	9127.02	11725.1	10093.3			-23.46	-0.14282	-0.05737	0.10083	0.00415		-23.46	-0.03894	0.012573	0.00684		7.2	0.12275	0.24545	0.58605	1.03375		7.3	-0.01725	1.94405	8.94385	20.5694		-23.46	0.041748	0.044678	0.087646	0.177002		-23.46
		2.34875	-0.0591278					74.3676	-5731.45	-7752.22	-6553.29	-2034.35	-1935.86	-2208.12	8811.97	11461.6	9844.92			-23.36	-0.13989	-0.0603	0.10376	0.00903		-23.36	-0.03113	0.020386	0.014648		7.3	0.12175	0.24655	0.59005	1.04285		7.4	-0.01815	1.94995	8.96635	20.6018		-23.36	0.05249	0.047607	0.102295	0.174072		-23.36
		2.35542	-0.0591278					74.5078	-5681.63	-7669.94	-6484.91	-2205.61	-2097.26	-2367.4	8479.25	11174.2	9575.25			-23.26	-0.13794	-0.05835	0.113526	0.00513		-23.26	-0.0282	0.027954	0.017578		7.4	0.1219	0.2479	0.5946	1.0504		7.5	-0.01875	1.95855	8.99415	20.6392		-23.26	0.046631	0.057373	0.096436	0.1604		-23.26
		2.36208	-0.058651					74.6481	-5631.91	-7588.37	-6415.81	-2364.67	-2251.29	-2516.08	8129.98	10864.3	9285.82			-23.16	-0.1311	-0.05933	0.116455	0.00806		-23.16	-0.0282	0.018677	0.017578		7.5	0.1223	0.2494	0.5985	1.0572		7.6	-0.0175	1.96295	9.01635	20.67		-23.16	0.045654	0.05835	0.103271	0.165283		-23.16
		2.36875	-0.058651					74.7883	-5581.73	-7508.3	-6346.07	-2513.34	-2399.55	-2655.75	7765.5	10533.3	8978.26			-23.06	-0.14087	-0.06909	0.112549	0.00806		-23.06	-0.03796	0.01355	0.019531		7.6	0.12125	0.24885	0.60155	1.06525		7.7	-0.01715	1.9709	9.0433	20.7057		-23.06	0.044678	0.05542	0.098389	0.168213		-23.06
		2.37542	-0.0581741					74.9286	-5530.48	-7430.09	-6275.84	-2653.21	-2543.14	-2787.79	7387.53	10181.9	8654.14			-22.96	-0.13306	-0.06128	0.108643	0.0022		-22.96	-0.03699	0.014526	0.020508		7.7	0.1206	0.2505	0.6054	1.0729		7.8	-0.01695	1.97545	9.06235	20.7328		-22.96	0.044678	0.049561	0.100342	0.162354		-22.96
		2.38208	-0.0562668					75.0688	-5477.72	-7353.65	-6205.31	-2785.59	-2682.62	-2913.34	6998.21	9810.99	8315.01			-22.86	-0.12769	-0.05591	0.110107	0.00757		-22.86	-0.03992	0.00378	0.017578		7.8	0.1194	0.2513	0.6084	1.0786		7.9	-0.01645	1.98055	9.08795	20.7682		-22.86	0.040772	0.041748	0.096436	0.158447		-22.86
		2.38875	-0.0548363					75.2091	-5423.28	-7278.46	-6134.63	-2911.46	-2818.1	-3033.27	6600.01	9421.45	7962.41			-22.76	-0.12622	-0.05444	0.105713	-0.00269		-22.76	-0.04382	0.00769	0.021484		7.9	0.11885	0.25385	0.61205	1.08515		8	-0.01665	1.98875	9.10805	20.7974		-22.76	0.036865	0.035889	0.096436	0.158447		-22.76
		2.39542	-0.0534058					75.3493	-5367.25	-7203.79	-6063.94	-3031.54	-2949.36	-3148.14	6195.52	9014.62	7597.88			-22.66	-0.1272	-0.05542	0.10083	0.000244		-22.66	-0.04578	0.014282	0.023438		8	0.11885	0.25625	0.61555	1.09145		8.1	-0.01705	1.99495	9.13355	20.8313		-22.66	0.0271	0.039795	0.092529	0.154541		-22.66
		2.40208	-0.0534058					75.4896	-5309.85	-7128.95	-5993.28	-3146.31	-3076	-3258.18	5787.31	8592.36	7222.98			-22.56	-0.13306	-0.05347	0.104736	0.000244		-22.56	-0.04871	0.024292	0.026367		8.1	0.11865	0.25645	0.61935	1.09705		8.2	-0.01715	2.00195	9.15805	20.8563		-22.56	0.026123	0.038818	0.091553	0.153564		-22.56
		2.40875	-0.0534058					75.6298	-5251.24	-7053.43	-5922.6	-3256.04	-3197.62	-3363.36	5377.77	8156.9	6839.32			-22.46	-0.13696	-0.05347	0.098877	0.000244		-22.46	-0.04285	0.018433	0.032227		8.2	0.12115	0.25855	0.62305	1.10555		8.3	-0.01875	2.00805	9.17715	20.8895		-22.46	0.029053	0.041748	0.094482	0.156494		-22.46
		2.41542	-0.0534058					75.77	-5191.47	-6977.02	-5851.84	-3360.86	-3313.8	-3463.51	4968.96	7710.64	6448.63			-22.36	-0.14673	-0.05737	0.094971	-0.00757		-22.36	-0.03894	0.018433	0.032227		8.3	0.123	0.2613	0.6286	1.1138		8.4	-0.0192	2.01415	9.20015	20.9127		-22.36	0.019775	0.032471	0.085205	0.147217		-22.36
		2.42208	-0.0543594					75.9103	-5130.48	-6899.71	-5780.97	-3460.74	-3424.15	-3558.44	4562.52	7255.85	6052.71			-22.26	-0.14185	-0.05249	0.092041	-0.00854		-22.26	-0.03308	0.022339	0.036133		8.4	0.1241	0.2635	0.6328	1.1222		8.5	-0.019	2.0198	9.2172	20.9429		-22.26	0.011475	0.028076	0.080811	0.142822		-22.26
		2.42875	-0.0557899					76.0505	-5068.13	-6821.56	-5710.1	-3555.53	-3528.3	-3647.92	4159.73	6794.55	5653.38			-22.16	-0.12524	-0.03979	0.096924	-0.00366		-22.16	-0.03503	0.022339	0.036133		8.5	0.12435	0.26515	0.63635	1.12775		8.6	-0.01825	2.0248	9.2404	20.9663		-22.16	0.011963	0.026611	0.083252	0.141357		-22.16
		2.43542	-0.0572205					76.1908	-5004.35	-6742.51	-5639.49	-3644.99	-3625.84	-3731.73	3761.66	6328.48	5252.34			-22.06	-0.13892	-0.05444	0.084229	-0.01245		-22.06	-0.02527	0.018433	0.040039		8.6	0.12445	0.26755	0.64115	1.13415		8.7	-0.0184	2.03135	9.25785	20.9953		-22.06	0.007568	0.014404	0.072998	0.121338		-22.06
		2.44208	-0.0581741					76.331	-4939.14	-6662.31	-5569.47	-3728.77	-3716.36	-3809.55	3369.31	5859.27	4851.19			-21.96	-0.14575	-0.05444	0.078369	-0.000732		-21.96	-0.02527	0.018433	0.043945		8.7	0.12515	0.26975	0.64585	1.14165		8.8	-0.0195	2.0366	9.281	21.0178		-21.96	0.004639	0.029053	0.073975	0.124268		-21.96
		2.44875	-0.058651					76.4713	-4872.68	-6580.51	-5500.33	-3806.48	-3799.44	-3880.96	2983.72	5388.64	4451.52			-21.86	-0.13794	-0.05444	0.06665	-0.000732		-21.86	-0.03113	0.024292	0.055664		8.8	0.12595	0.27255	0.65075	1.14925		8.9	-0.02025	2.0424	9.3028	21.0446		-21.86	0.006592	0.034912	0.081787	0.122314		-21.86
		2.45542	-0.0581741					76.6115	-4805.29	-6496.65	-5432.16	-3877.66	-3874.71	-3945.52	2606.02	4918.51	4054.91			-21.76	-0.13599	-0.05249	0.068604	0.00122		-21.76	-0.03113	0.024292	0.055664		8.9	0.127	0.275	0.6556	1.1578		9	-0.0207	2.04765	9.31995	21.0697		-21.76	0.012451	0.023194	0.087647	0.098877		-21.76
		2.46208	-0.0572205					76.7518	-4737.46	-6410.39	-5364.78	-3941.88	-3941.76	-4002.72	2237.35	4451.12	3662.89			-21.66	-0.13696	-0.04565	0.062744	0.000244		-21.66	-0.03113	0.024292	0.055664		9	0.12765	0.27735	0.66035	1.16645		9.1	-0.02175	2.0545	9.3405	21.0883		-21.66	0.008545	0.034912	0.091553	0.098877		-21.66
		2.46875	-0.0562668					76.892	-4669.76	-6321.71	-5297.86	-3998.81	-4000.22	-4052.11	1878.83	3989.04	3276.95			-21.56	-0.1311	-0.05249	0.061768	0.0061		-21.56	-0.03894	0.012574	0.051758		9.1	0.1277	0.2786	0.6656	1.1743		9.2	-0.02275	2.05925	9.35715	21.1127		-21.56	0.012451	0.036865	0.087647	0.10083		-21.56
		2.47542	-0.0553131					77.0323	-4602.74	-6230.94	-5230.96	-4048.22	-4049.69	-4093.4	1531.48	3534.93	2898.43			-21.46	-0.12915	-0.04956	0.07544	0.00806		-21.46	-0.03308	0.018433	0.051758		9.2	0.1283	0.2796	0.6705	1.1817		9.3	-0.0226	2.06405	9.37665	21.1299		-21.46	0.007568	0.020264	0.08667	0.099854		-21.46
		2.48208	-0.0543594					77.1725	-4536.84	-6138.77	-5163.67	-4089.91	-4089.88	-4126.47	1196.13	3091.32	2528.58			-21.36	-0.11646	-0.04858	0.064697	0.00903		-21.36	-0.03894	0.012574	0.045898		9.3	0.129	0.2818	0.6755	1.189		9.4	-0.02195	2.0711	9.3952	21.1532		-21.36	0.001709	0.030029	0.094482	0.098877		-21.36
		2.48875	-0.0529289					77.3127	-4472.37	-6046.07	-5095.76	-4123.62	-4120.56	-4151.43	873.334	2660.36	2168.6			-21.26	-0.12134	-0.03784	0.068603	0.015869		-21.26	-0.02917	0.022339	0.055664		9.4	0.13045	0.28415	0.68095	1.19725		9.5	-0.0216	2.07775	9.41085	21.176		-21.26	-0.01001	0.02417	0.090576	0.086182		-21.26
		2.49542	-0.0514984					77.453	-4409.44	-5953.7	-5027.2	-4149.03	-4141.67	-4168.4	563.414	2243.59	1819.66			-21.16	-0.13	-0.04077	0.067627	0.01294		-21.16	-0.03015	0.01355	0.042969		9.5	0.1311	0.2859	0.6861	1.2052		9.6	-0.0212	2.085	9.4296	21.1942		-21.16	0.002686	0.030029	0.090576	0.092041		-21.16
		2.50208	-0.0505447					77.5932	-4347.97	-5862.28	-4958.16	-4165.76	-4153.29	-4177.4	266.556	1841.96	1482.84			-21.06	-0.132	-0.05444	0.055908	0.00708		-21.06	-0.03503	0.020386	0.049805		9.6	0.13245	0.28815	0.69105	1.21175		9.7	-0.0216	2.0921	9.4445	21.2174		-21.06	-0.01001	0.02417	0.084717	0.086182		-21.06
		2.50875	-0.0495911					77.7335	-4287.73	-5772.04	-4888.88	-4173.44	-4155.67	-4178.35	-17.042	1455.97	1159.09			-20.96	-0.13208	-0.0603	0.06958	0.012939		-20.96	-0.03503	0.00867	0.041992		9.7	0.13265	0.29095	0.69555	1.21735		9.8	-0.0219	2.098	9.4628	21.2347		-20.96	-0.01587	0.026123	0.094483	0.084229		-20.96
		2.51542	-0.0491142					77.8737	-4228.44	-5682.9	-4819.63	-4171.78	-4149.17	-4171.04	-287.103	1085.87	849.19			-20.86	-0.13013	-0.05835	0.056885	0.00317		-20.86	-0.03503	0.00867	0.049805		9.8	0.1329	0.2932	0.6994	1.2236		9.9	-0.02205	2.1035	9.4814	21.2575		-20.86	-0.00903	0.036865	0.095459	0.096924		-20.86
		2.52208	-0.0491142					78.014	-4169.86	-5594.66	-4750.57	-4160.57	-4134.23	-4155.22	-543.239	731.935	553.736			-20.76	-0.13208	-0.06226	0.052978	-0.00659		-20.76	-0.03113	0.012573	0.045898		9.9	0.1338	0.2958	0.7048	1.2306		10	-0.02225	2.11075	9.49675	21.2751		-20.76	-0.01782	0.028076	0.09253	0.086182		-20.76
		2.52875	-0.0505447					78.1542	-4111.88	-5507.19	-4681.83	-4139.81	-4111.18	-4130.57	-784.942	394.66	273.112			-20.66	-0.13013	-0.07202	0.051025	-0.01636		-20.66	-0.03503	0.00793	0.045898		10	0.1344	0.2979	0.7109	1.2383		10.1	-0.02285	2.11675	9.51375	21.2956		-20.66	-0.02466	0.029053	0.091553	0.085205		-20.66
		2.53542	-0.0529289					78.2945	-4054.47	-5420.54	-4613.54	-4109.69	-4080.18	-4096.85	-1011.59	74.7345	7.44576			-20.56	-0.12817	-0.07007	0.052979	-0.02222		-20.56	-0.04285	0.00671	0.051758		10.1	0.1353	0.2999	0.7156	1.2439		10.2	-0.0229	2.12285	9.52855	21.3166		-20.56	-0.03149	0.029053	0.084717	0.078369		-20.56
		2.54208	-0.0562668					78.4347	-3997.67	-5334.9	-4545.82	-4070.49	-4041.17	-4053.95	-1222.48	-227.069	-243.394			-20.46	-0.12134	-0.05933	0.063721	-0.02319		-20.46	-0.03308	0.01648	0.049805		10.2	0.1353	0.3015	0.7191	1.2495		10.3	-0.02165	2.1296	9.546	21.334		-20.46	-0.02661	0.019287	0.081787	0.07544		-20.46
		2.54875	-0.0596046					78.5749	-3941.49	-5250.59	-4478.8	-4022.45	-3993.88	-4002.02	-1417.02	-510.155	-479.713			-20.36	-0.119	-0.05347	0.053955	-0.02905		-20.36	-0.03308	0.00867	0.049805		10.3	0.13585	0.30395	0.72435	1.25575		10.4	-0.0214	2.13545	9.55995	21.3555		-20.36	-0.03149	0.035889	0.082764	0.084229		-20.36
		2.55542	-0.0610352					78.7152	-3885.92	-5167.97	-4412.64	-3965.64	-3937.89	-3941.41	-1594.87	-774.321	-701.882			-20.26	-0.12329	-0.05542	0.050049	-0.03101		-20.26	-0.03503	0.01062	0.051758		10.4	0.136	0.3056	0.7292	1.262		10.5	-0.02315	2.1416	9.5779	21.3716		-20.26	-0.03833	0.031006	0.075928	0.077393		-20.26
		2.56208	-0.0610352					78.8554	-3830.9	-5087.28	-4347.49	-3899.87	-3872.78	-3872.5	-1756.13	-1019.82	-910.258			-20.16	-0.10864	-0.06226	0.049072	-0.03784		-20.16	-0.03406	0.01355	0.050781		10.5	0.1372	0.3074	0.7337	1.2686		10.6	-0.0235	2.14545	9.59425	21.3922		-20.16	-0.04712	0.028076	0.067139	0.07251		-20.16
		2.56875	-0.0600815					78.9957	-3776.32	-5008.54	-4283.59	-3824.69	-3798.21	-3795.47	-1901.33	-1247.27	-1105.16			-20.06	-0.11157	-0.05933	0.052002	-0.03491		-20.06	-0.04382	0.01355	0.037109		10.6	0.13815	0.30965	0.73815	1.27465		10.7	-0.02365	2.1511	9.6067	21.4136		-20.06	-0.04224	0.031006	0.064209	0.087158		-20.06
		2.57542	-0.0591278					79.1359	-3722.04	-4931.53	-4221.17	-3739.58	-3713.99	-3710.21	-2031.3	-1457.47	-1286.88			-19.96	-0.112	-0.05933	0.052002	-0.0271		-19.96	-0.03406	0.017456	0.041016		10.7	0.1382	0.3113	0.7433	1.2808		10.8	-0.02445	2.15705	9.62275	21.4339		-19.96	-0.05005	0.034912	0.060303	0.083252		-19.96
		2.58208	-0.0576973					79.2762	-3667.91	-4855.94	-4160.48	-3644.05	-3620.04	-3616.32	-2147.06	-1651.17	-1455.67			-19.86	-0.114	-0.06128	0.050049	-0.01733		-19.86	-0.03699	0.014526	0.038086		10.8	0.139	0.3134	0.7482	1.2877		10.9	-0.02475	2.16315	9.63655	21.4488		-19.86	-0.05151	0.033447	0.064697	0.095459		-19.86
		2.58875	-0.0562668					79.4164	-3613.84	-4781.56	-4101.63	-3537.88	-3516.37	-3513.1	-2249.62	-1829.03	-1611.66			-19.76	-0.103	-0.05835	0.049072	-0.01831		-19.76	-0.04675	0.000854	0.040039		10.9	0.1411	0.3157	0.753	1.2941		11	-0.0243	2.16845	9.65265	21.4673		-19.76	-0.04517	0.047607	0.082763	0.101807		-19.76
		2.59542	-0.0553131					79.5567	-3559.79	-4708.42	-4044.61	-3421.16	-3402.97	-3399.8	-2339.89	-1991.4	-1754.94			-19.66	-0.106	-0.06714	0.046143	-0.01343		-19.66	-0.03601	0.00964	0.050781		11	0.1419	0.3178	0.7568	1.3004		11.1	-0.02505	2.1741	9.6685	21.4858		-19.66	-0.05493	0.037842	0.080811	0.107666		-19.66
		2.60208	-0.0557899					79.6969	-3505.86	-4636.78	-3989.22	-3294.31	-3279.69	-3275.77	-2418.59	-2138.39	-1885.59			-19.56	-0.104	-0.06909	0.04419	-0.00366		-19.56	-0.03601	0.011597	0.039063		11.1	0.14255	0.32025	0.76105	1.30695		11.2	-0.0256	2.17965	9.68095	21.4995		-19.56	-0.05884	0.033936	0.084717	0.0979		-19.56
		2.60875	-0.0572205					79.8371	-3452.31	-4566.99	-3935.07	-3157.99	-3146.29	-3140.73	-2486.26	-2269.96	-2003.85			-19.46	-0.105	-0.06421	0.033448	-0.0105		-19.46	-0.02429	0.017456	0.050781		11.2	0.1429	0.3218	0.7655	1.3126		11.3	-0.02615	2.1851	9.696	21.517		-19.46	-0.05591	0.044678	0.081787	0.093018		-19.46
		2.61542	-0.058651					79.9774	-3399.49	-4499.31	-3881.62	-3012.93	-3002.5	-2994.82	-2543.33	-2386.08	-2110.03			-19.36	-0.09692	-0.04858	0.0354	0.00513		-19.36	-0.02429	0.017456	0.054688		11.3	0.14405	0.32385	0.76875	1.31845		11.4	-0.02605	2.18995	9.70915	21.5338		-19.36	-0.05396	0.029053	0.068115	0.087158		-19.36
		2.62208	-0.0591278					80.1176	-3347.83	-4433.84	-3828.2	-2859.71	-2848.22	-2838.57	-2590.15	-2487.03	-2204.51			-19.26	-0.09009	-0.04565	0.03833	0.00806		-19.26	-0.0321	0.01355	0.048828		11.4	0.1448	0.3258	0.7734	1.3251		11.5	-0.02645	2.19475	9.72445	21.5478		-19.26	-0.06372	0.019288	0.052491	0.071533		-19.26
		2.62875	-0.0596046					80.2579	-3297.66	-4370.51	-3774.15	-2698.73	-2683.58	-2672.72	-2627.07	-2573.46	-2287.59			-19.16	-0.08813	-0.03394	0.03833	0.015869		-19.16	-0.02429	0.00769	0.044922		11.5	0.1448	0.3279	0.7768	1.3313		11.6	-0.02675	2.19895	9.73925	21.5648		-19.16	-0.06958	0.017334	0.042725	0.061768		-19.16
		2.63542	-0.0600815					80.3981	-3249.16	-4309.03	-3718.88	-2530.17	-2509.1	-2498.03	-2654.53	-2646.39	-2359.41			-19.06	-0.09106	-0.03101	0.029541	0.01294		-19.06	-0.02429	0.015503	0.042969		11.6	0.14495	0.32945	0.77995	1.33685		11.7	-0.0277	2.20395	9.75115	21.5821		-19.06	-0.08911	-0.00024	0.029053	0.04419		-19.06
		2.64208	-0.0591278					80.5384	-3202.21	-4249.01	-3661.97	-2354.15	-2325.65	-2315.23	-2672.97	-2707.05	-2420			-18.96	-0.07153	-0.0271	0.04126	0.016846		-18.96	-0.02722	0.012573	0.045898		11.7	0.14615	0.33175	0.78405	1.34345		11.8	-0.0292	2.2084	9.7645	21.5979		-18.96	-0.08179	0.001221	0.024658	0.033936		-18.96
		2.64875	-0.0576973					80.6786	-3156.37	-4190.05	-3603.19	-2170.88	-2134.34	-2125.02	-2682.84	-2756.6	-2469.24			-18.86	-0.0637	-0.03687	0.033447	0.022705		-18.86	-0.02722	0.000855	0.045898		11.8	0.1461	0.3342	0.7877	1.3493		11.9	-0.0291	2.2124	9.7769	21.6136		-18.86	-0.09497	0.000732	0.016357	0.037354		-18.86
		2.65542	-0.0557899					80.8189	-3110.97	-4131.87	-3542.52	-1980.79	-1936.46	-1928.12	-2684.48	-2796.01	-2507.03			-18.76	-0.06177	-0.04272	0.029541	0.022705		-18.76	-0.02136	0.00671	0.051758		11.9	0.14595	0.33655	0.79075	1.35275		12	-0.0301	2.2185	9.79	21.6262		-18.76	-0.10376	-0.01099	0.002686	0.019775		-18.76
		2.66208	-0.0548363					80.9591	-3065.34	-4074.41	-3480.17	-1784.66	-1733.35	-1725.33	-2678.14	-2825.89	-2533.3			-18.66	-0.05	-0.04272	0.037354	0.034424		-18.66	-0.02136	0.00671	0.051758		12	0.14605	0.33865	0.79525	1.35815		12.1	-0.0303	2.2221	9.8013	21.6413		-18.66	-0.0979	-0.01294	-0.01099	0.019775		-18.66
		2.66875	-0.0548363					81.0994	-3018.94	-4017.72	-3416.46	-1583.68	-1526.31	-1517.56	-2663.91	-2846.53	-2548.21			-18.56	-0.0598	-0.05249	0.021729	0.024658		-18.56	-0.01746	0.00671	0.055664		12.1	0.1463	0.3404	0.7995	1.3634		12.2	-0.03055	2.2262	9.814	21.6573		-18.56	-0.09497	-0.02173	-0.01294	0.022705		-18.56
		2.67542	-0.0557899					81.2396	-2971.63	-3961.86	-3351.8	-1379.36	-1316.57	-1306.04	-2641.75	-2857.94	-2552.12			-18.46	-0.04956	-0.03833	0.02417	0.031006		-18.46	-0.01746	0.000854	0.043945		12.2	0.14615	0.34235	0.80335	1.36715		12.3	-0.03095	2.22995	9.82725	21.6691		-18.46	-0.09106	-0.02563	-0.0354	0.014893		-18.46
		2.68208	-0.0572205					81.3799	-2923.57	-3906.73	-3286.52	-1173.42	-1105.3	-1092.38	-2611.61	-2860.08	-2545.58			-18.36	-0.054	-0.03882	0.031494	0.024658		-18.36	-0.01746	-0.00696	0.036133		12.3	0.1455	0.3431	0.8067	1.3721		12.4	-0.0312	2.23445	9.83795	21.6852		-18.36	-0.08911	-0.00415	-0.02173	0.022705		-18.36
		2.68875	-0.0581741					81.5201	-2875.14	-3852.04	-3220.89	-967.556	-893.622	-878.572	-2573.48	-2852.99	-2529.19			-18.26	-0.0657	-0.04468	0.025635	0.018799		-18.26	-0.02332	0.00281	0.041992		12.4	0.1459	0.3443	0.8101	1.3772		12.5	-0.0317	2.2388	9.8511	21.7008		-18.26	-0.07837	-0.00513	-0.02271	0.025635		-18.26
		2.69542	-0.0581741					81.6603	-2826.79	-3797.35	-3155.17	-763.288	-682.746	-666.836	-2527.56	-2836.87	-2503.55			-18.16	-0.07153	-0.04272	0.019775	0.024658		-18.16	-0.02332	0.00476	0.041992		12.5	0.1456	0.3458	0.8145	1.3823		12.6	-0.0331	2.2418	9.8607	21.7121		-18.16	-0.06958	0.007568	-0.02563	0.020752		-18.16
		2.70208	-0.0581741					81.8006	-2778.9	-3742.11	-3089.69	-561.864	-474.108	-459.309	-2474.29	-2812.12	-2469.22			-18.06	-0.06567	-0.04077	0.037354	0.033447		-18.06	-0.02209	0.00476	0.047852		12.6	0.1452	0.3469	0.8181	1.3871		12.7	-0.0337	2.2447	9.8736	21.7259		-18.06	-0.06079	0.004639	-0.02661	0.029541		-18.06
		2.70875	-0.0581741					81.9408	-2731.72	-3685.77	-3024.95	-364.335	-269.428	-257.83	-2414.4	-2779.27	-2426.74			-17.96	-0.05981	-0.05249	0.027588	0.032471		-17.96	-0.02454	0.00476	0.047852		12.7	0.1454	0.3485	0.8222	1.3922		12.8	-0.0345	2.2494	9.8861	21.7387		-17.96	-0.05884	0.010498	-0.02466	0.039307		-17.96
		2.71542	-0.0576973					82.0811	-2685.39	-3627.95	-2961.62	-171.736	-70.6636	-63.8724	-2348.84	-2738.9	-2376.69			-17.86	-0.06128	-0.04224	0.031982	0.038818		-17.86	-0.01428	0.012573	0.055664		12.8	0.1454	0.3503	0.8268	1.3969		12.9	-0.0347	2.2522	9.8958	21.7529		-17.86	-0.0481	0.003662	-0.01392	0.03833		-17.86
		2.72208	-0.0572205					82.2213	-2639.88	-3568.57	-2900.48	14.7156	120.114	121.381	-2278.69	-2691.58	-2319.74			-17.76	-0.05054	-0.03931	0.038818	0.053467		-17.76	-0.01672	0.012573	0.055664		12.9	0.14545	0.35095	0.82995	1.40195		13	-0.0348	2.2558	9.9078	21.7666		-17.76	-0.04419	0.011475	-0.01782	0.04126		-17.76
		2.72875	-0.0572205					82.3616	-2595.08	-3507.92	-2842.36	193.516	300.857	296.844	-2205.11	-2637.83	-2256.67			-17.66	-0.04517	-0.04565	0.026611	0.051025		-17.66	-0.01428	0.012573	0.043945		13	0.14435	0.35125	0.83325	1.40525		13.1	-0.034	2.2601	9.9202	21.7801		-17.66	-0.04321	0.016357	-0.00122	0.039307		-17.66
		2.73542	-0.0576973					82.5018	-2550.93	-3446.57	-2787.96	362.904	469.667	461.31	-2129.24	-2577.99	-2188.39			-17.56	-0.05444	-0.05005	0.017334	0.05249		-17.56	-0.0155	0.018433	0.049805		13.1	0.14475	0.35225	0.83595	1.41025		13.2	-0.0346	2.2644	9.9311	21.792		-17.56	-0.04224	0.019287	-0.0022	0.034424		-17.56
		2.74208	-0.0572205					82.642	-2507.57	-3385.19	-2737.79	520.961	624.891	613.293	-2052.23	-2512.27	-2115.98			-17.46	-0.04565	-0.04614	0.031006	0.068115		-17.46	-0.0155	0.018433	0.049805		13.2	0.14535	0.35425	0.83945	1.41545		13.3	-0.03455	2.2681	9.9435	21.8047		-17.46	-0.04321	0.010498	-0.01685	0.033447		-17.46
		2.74875	-0.0562668					82.7823	-2465.28	-3324.23	-2692.01	665.728	765.155	751.028	-1975.21	-2440.83	-2040.6			-17.36	-0.03394	-0.05103	0.031982	0.071045		-17.36	-0.0155	0.014527	0.041992		13.3	0.1453	0.3551	0.8428	1.4203		13.4	-0.0351	2.27135	9.95565	21.8178		-17.36	-0.03979	0.009033	-0.00171	0.048584		-17.36
		2.75542	-0.0557899					82.9225	-2424.49	-3263.86	-2650.4	795.319	889.314	872.595	-1899.23	-2363.99	-1963.47			-17.26	-0.03589	-0.06567	0.02417	0.056397		-17.26	-0.0116	0.012573	0.03418		13.4	0.1455	0.357	0.8462	1.4257		13.5	-0.0359	2.2748	9.9679	21.83		-17.26	-0.02856	0.010498	0.005615	0.063721		-17.26
		2.76208	-0.0548363					83.0628	-2385.57	-3203.99	-2612.47	908.041	996.332	976.134	-1825.3	-2282.39	-1885.69			-17.16	-0.03394	-0.052	0.026123	0.070068		-17.16	-0.01355	0.01062	0.032227		13.5	0.1463	0.3582	0.8497	1.4306		13.6	-0.0359	2.2782	9.9791	21.8437		-17.16	-0.04224	0.016357	0.003662	0.052002		-17.16
		2.76875	-0.0538826					83.203	-2348.71	-3144.48	-2577.55	1002.47	1085.14	1060.02	-1754.4	-2197.09	-1808.27			-17.06	-0.03296	-0.05103	0.038818	0.071045		-17.06	-0.00476	0.00769	0.041016		13.6	0.14615	0.35975	0.85395	1.43635		13.7	-0.03665	2.2815	9.9891	21.8573		-17.06	-0.04907	0.002686	-0.00317	0.0354		-17.06
		2.77542	-0.0534058					83.3433	-2313.8	-3085.35	-2544.94	1077.46	1154.55	1122.94	-1687.55	-2109.5	-1732.08			-16.96	-0.04175	-0.052	0.03003	0.062256		-16.96	-0.01453	0.00964	0.023438		13.7	0.147	0.3617	0.8581	1.4425		13.8	-0.0361	2.28425	9.99985	21.8688		-16.96	-0.03345	-0.00122	-0.01099	0.033447		-16.96
		2.78208	-0.0524521					83.4835	-2280.42	-3026.87	-2514.08	1132.15	1203.31	1163.93	-1625.8	-2021.16	-1657.93			-16.86	-0.03931	-0.04468	0.045166	0.06958		-16.86	-0.0116	0.012573	0.026367		13.8	0.1472	0.3637	0.8608	1.4471		13.9	-0.0367	2.2881	10.0113	21.8821		-16.86	-0.04126	0.006592	-0.01294	0.025635		-16.86
		2.78875	-0.0514984					83.6238	-2247.9	-2969.64	-2484.57	1165.82	1230.21	1182.29	-1570.05	-1933.66	-1586.63			-16.76	-0.04517	-0.04468	0.04126	0.065674		-16.76	-0.0116	0.012573	0.026367		13.9	0.1473	0.3646	0.8635	1.4514		14	-0.03655	2.2913	10.0226	21.8925		-16.76	-0.04419	0.02124	-0.0061	0.026611		-16.76
		2.79542	-0.0514984					83.764	-2215.48	-2914.47	-2456.18	1177.81	1234.18	1177.46	-1520.99	-1848.44	-1519.07			-16.66	-0.02954	-0.02905	0.054932	0.07544		-16.66	-0.0116	0.012573	0.026367		14	0.14725	0.36525	0.86645	1.45595		14.1	-0.03735	2.29585	10.0335	21.9063		-16.66	-0.03149	0.030029	-0.00903	0.023682		-16.66
		2.80208	-0.0524521					83.9043	-2182.57	-2862.21	-2428.79	1167.48	1214.44	1149.04	-1479.05	-1766.79	-1456.2			-16.56	-0.03247	-0.03589	0.053955	0.06665		-16.56	-0.0116	0.01648	0.014648		14.1	0.1468	0.3662	0.8689	1.4598		14.2	-0.03885	2.29845	10.0437	21.9181		-16.56	-0.04224	0.023193	-0.02173	0.018799		-16.56
		2.80875	-0.0548363					84.0445	-2148.92	-2813.56	-2402.27	1134.16	1170.59	1096.66	-1444.53	-1689.78	-1399.01			-16.46	-0.03345	-0.03882	0.058838	0.059815		-16.46	-0.01746	0.01648	0.016602		14.2	0.1468	0.3668	0.8718	1.4636		14.3	-0.03985	2.30175	10.0521	21.9291		-16.46	-0.04712	0.028076	-0.02856	0.011963		-16.46
		2.81542	-0.0572205					84.1847	-2114.67	-2768.84	-2376.39	1077.25	1102.61	1019.97	-1417.72	-1618.32	-1348.4			-16.36	-0.03247	-0.03491	0.049072	0.042236		-16.36	-0.01453	0.019409	0.03125		14.3	0.1483	0.3689	0.8756	1.4681		14.4	-0.04025	2.30505	10.0635	21.9395		-16.36	-0.04712	0.033936	-0.02271	0.017822		-16.36
		2.82208	-0.0596046					84.325	-2080.21	-2727.94	-2350.75	996.354	1010.93	918.699	-1398.9	-1553.27	-1305.07			-16.26	-0.03833	-0.03491	0.045166	0.048096		-16.26	-0.00867	0.025269	0.033203		14.4	0.149	0.3687	0.8781	1.4719		14.5	-0.03985	2.30875	10.0745	21.9502		-16.26	-0.03833	0.031006	-0.02563	0.009033		-16.26
		2.82875	-0.061512					84.4652	-2045.94	-2690.31	-2324.9	891.385	896.329	792.862	-1388.4	-1495.49	-1269.47			-16.16	-0.04126	-0.03784	0.042236	0.033447		-16.16	-0.00867	0.021362	0.015625		14.5	0.14895	0.36915	0.87985	1.47585		14.6	-0.041	2.31205	10.0854	21.9632		-16.16	-0.04028	0.036865	-0.0354	0.022705		-16.16
		2.83542	-0.0624657					84.6055	-2012.2	-2655.21	-2298.42	762.7	759.723	643.012	-1386.5	-1445.95	-1241.81			-16.06	-0.03149	-0.03198	0.048096	0.039307		-16.06	-0.00476	0.019409	0.023438		14.6	0.14845	0.36955	0.88275	1.47995		14.7	-0.0416	2.3141	10.0954	21.9754		-16.06	-0.04614	0.029053	-0.04907	0.014893		-16.06
		2.84208	-0.0624657					84.7457	-1979.22	-2621.84	-2271.02	611.158	602.102	470.416	-1393.46	-1405.67	-1222.21			-15.96	-0.03931	-0.03784	0.042236	0.04126		-15.96	-0.01453	0.00964	0.023438		14.7	0.1492	0.372	0.8854	1.4846		14.8	-0.0413	2.3169	10.1053	21.9867		-15.96	-0.02661	0.025146	-0.04126	0.010986		-15.96
		2.84875	-0.0610352					84.886	-1947.16	-2589.6	-2242.57	438.093	424.486	277.043	-1409.44	-1375.75	-1210.78			-15.86	-0.05103	-0.03784	0.042236	0.0354		-15.86	-0.01746	0.00671	0.020508		14.8	0.1488	0.3727	0.8878	1.4884		14.9	-0.04115	2.3209	10.1151	21.9998		-15.86	-0.0061	0.037842	-0.03638	0.023682		-15.86
		2.85542	-0.0591278					85.0262	-1916.14	-2558.18	-2213.13	245.19	228.03	65.343	-1434.33	-1357.2	-1207.75			-15.76	-0.06274	-0.04956	0.03833	0.023682		-15.76	-0.00696	0.012573	0.026367		14.9	0.14825	0.37305	0.89105	1.49255		15	-0.0415	2.32475	10.126	22.0093		-15.76	-0.00903	0.05249	-0.02173	0.03833		-15.76
		2.86208	-0.0576973					85.1665	-1886.25	-2527.55	-2182.95	34.3481	14.1535	-162.07	-1467.75	-1350.77	-1213.47			-15.66	-0.06274	-0.04956	0.032471	0.019775		-15.66	0.000122	0.01648	0.026367		15	0.14795	0.37385	0.89395	1.49605		15.1	-0.04215	2.3274	10.1345	22.021		-15.66	-0.00122	0.05249	-0.02563	0.046143		-15.66
		2.86875	-0.0567436					85.3067	-1857.57	-2497.92	-2152.42	-192.424	-215.4	-402.684	-1509.02	-1356.84	-1228.37			-15.56	-0.0647	-0.04761	0.034424	0.011963		-15.56	0.000122	0.022339	0.026367		15.1	0.1475	0.3748	0.897	1.5003		15.2	-0.04245	2.33045	10.1441	22.0317		-15.56	0.010498	0.05249	-0.02368	0.048096		-15.56
		2.87542	-0.0557899					85.447	-1830.29	-2469.47	-2121.95	-433.06	-458.561	-654.218	-1557.32	-1375.31	-1252.86			-15.46	-0.07544	-0.07202	0.017823	0.00122		-15.46	0.000122	0.022339	0.014648		15.2	0.1478	0.3756	0.8993	1.5037		15.3	-0.0426	2.33305	10.1538	22.0407		-15.46	0.022217	0.05249	-0.02368	0.048096		-15.46
		2.88208	-0.0553131					85.5872	-1804.75	-2442.22	-2091.91	-685.49	-712.976	-914.589	-1611.82	-1405.69	-1287.14			-15.36	-0.0715	-0.06812	0.017822	0.01294		-15.36	0.00208	0.024292	0.016602		15.3	0.14815	0.37685	0.90205	1.50755		15.4	-0.04335	2.3371	10.1641	22.0522		-15.36	0.020264	0.054443	-0.01001	0.050049		-15.36
		2.88875	-0.0553131					85.7274	-1781.28	-2415.86	-2062.51	-947.694	-976.094	-1181.77	-1671.84	-1447.21	-1331.17			-15.26	-0.0715	-0.06812	0.011963	0.00513		-15.26	0.005	0.027222	0.019531		15.4	0.14845	0.37775	0.90425	1.51135		15.5	-0.0443	2.34055	10.1713	22.0636		-15.26	0.031006	0.071045	-0.00122	0.06665		-15.26
		2.89542	-0.0553131					85.8677	-1760.11	-2389.83	-2033.79	-1217.73	-1245.28	-1453.64	-1736.86	-1499.04	-1384.57			-15.16	-0.0754	-0.07983	0.00806	-0.0144		-15.16	0.00891	0.031128	0.023438		15.5	0.14955	0.38005	0.90725	1.51535		15.6	-0.04465	2.3432	10.1802	22.0745		-15.16	0.030029	0.064209	-0.0022	0.059815		-15.16
		2.90208	-0.0557899					86.0079	-1741.15	-2363.46	-2005.7	-1493.65	-1517.93	-1727.91	-1806.52	-1560.43	-1446.74			-15.06	-0.08228	-0.05737	0.01294	-0.01538		-15.06	0.00696	0.029175	0.021484		15.6	0.1501	0.3818	0.9105	1.5192		15.7	-0.0448	2.34725	10.19	22.0858		-15.06	0.026123	0.060303	0.001709	0.055908		-15.06
		2.90875	-0.0562668					86.1482	-1723.96	-2336.23	-1978.15	-1773.42	-1791.56	-2002.12	-1880.63	-1630.76	-1516.92			-14.96	-0.07935	-0.0603	0.021729	-0.01929		-14.96	0.00598	0.028198	0.020508		15.7	0.1502	0.3834	0.913	1.5233		15.8	-0.0445	2.3516	10.1997	22.0975		-14.96	0.032959	0.060303	0.001709	0.058838		-14.96
		2.91542	-0.0562668					86.2884	-1707.86	-2307.91	-1951.11	-2054.78	-2063.84	-2273.68	-1958.99	-1709.5	-1594.3			-14.86	-0.07642	-0.06323	0.018799	-0.02319		-14.86	0.00696	0.029175	0.021484		15.8	0.14955	0.38345	0.91455	1.52715		15.9	-0.0447	2.3552	10.2083	22.109		-14.86	0.0271	0.048584	-0.01001	0.036377		-14.86
		2.92208	-0.0557899					86.4287	-1692.02	-2278.56	-1924.59	-2335.28	-2332.54	-2540	-2041.2	-1796.07	-1678.05			-14.76	-0.0784	-0.06128	0.020752	-0.02905		-14.76	0.00403	0.026245	0.014648		15.9	0.15005	0.38525	0.91715	1.53025		16	-0.04515	2.358	10.2176	22.1211		-14.76	0.034912	0.062256	0.007568	0.048096		-14.76
		2.92875	-0.0548363					86.5689	-1675.65	-2248.53	-1898.65	-2612.38	-2595.49	-2798.63	-2126.52	-1889.73	-1767.31			-14.66	-0.0833	-0.0603	0.021729	-0.02808		-14.66	0.000122	0.022339	0.00488		16	0.14995	0.38675	0.92025	1.53455		16.1	-0.04485	2.36045	10.2265	22.1321		-14.66	0.028076	0.062256	-0.00903	0.04419		-14.66
		2.93542	-0.0548363					86.7091	-1658.18	-2218.3	-1873.3	-2883.56	-2850.63	-3047.42	-2213.93	-1989.54	-1861.16			-14.56	-0.0803	-0.06128	0.020752	-0.02905		-14.56	0.00989	0.020386	0.010742		16.1	0.14885	0.38875	0.92265	1.53785		16.2	-0.04485	2.36375	10.237	22.1434		-14.56	0.018311	0.05249	-0.00903	0.028565		-14.56
		2.94208	-0.0548363					86.8494	-1639.33	-2188.4	-1848.58	-3146.48	-3096.08	-3284.65	-2302.3	-2094.42	-1958.65			-14.46	-0.0803	-0.06714	0.014893	-0.02319		-14.46	0.015747	0.020386	0.010742		16.2	0.1481	0.3902	0.9244	1.5419		16.3	-0.0451	2.36745	10.2462	22.1547		-14.46	0.02417	0.070068	-0.00122	0.030518		-14.46
		2.94875	-0.0548363					86.9896	-1619.13	-2159.24	-1824.46	-3399.05	-3330.2	-3509.05	-2390.64	-2203.11	-2058.72			-14.36	-0.0881	-0.06714	0.01001	-0.02515		-14.36	0.015747	0.020386	0.014648		16.3	0.1476	0.3914	0.9267	1.5448		16.4	-0.04455	2.3708	10.2557	22.1657		-14.36	0.035889	0.05835	-0.00806	0.024658		-14.36
		2.95542	-0.0553131					87.1299	-1597.82	-2131.02	-1800.88	-3639.5	-3551.64	-3719.75	-2478.25	-2314.29	-2160.25			-14.26	-0.0803	-0.05933	0.00708	-0.03296		-14.26	0.00793	0.020386	0.020508		16.4	0.1475	0.3919	0.9292	1.5484		16.5	-0.0452	2.37355	10.2637	22.1765		-14.26	0.039795	0.05835	-0.00415	0.04419		-14.26
		2.96208	-0.0572205					87.2701	-1575.72	-2103.77	-1777.78	-3866.47	-3759.36	-3916.17	-2564.7	-2426.62	-2262.05			-14.16	-0.0862	-0.06519	0.014893	-0.03687		-14.16	0.00952	0.021973	0.022095		16.5	0.1469	0.3926	0.9309	1.5517		16.6	-0.0455	2.3758	10.2733	22.1865		-14.16	0.039795	0.05249	-0.00415	0.03833		-14.16
		2.96875	-0.058651					87.4104	-1553.07	-2077.31	-1755.1	-4078.96	-3952.62	-4097.88	-2649.73	-2538.82	-2362.94			-14.06	-0.0784	-0.05737	0.018799	-0.02319		-14.06	0.011841	0.024292	0.024414		16.6	0.1464	0.3935	0.9326	1.5547		16.7	-0.04525	2.3786	10.2826	22.1978		-14.06	0.039795	0.05249	-0.00806	0.034424		-14.06
		2.97542	-0.0610352					87.5506	-1530.02	-2051.38	-1732.86	-4276.27	-4131	-4264.61	-2733.14	-2649.82	-2461.78			-13.96	-0.0833	-0.05835	0.011963	-0.03979		-13.96	0.00989	0.018433	0.010742		16.7	0.1463	0.3944	0.9346	1.5584		16.8	-0.04575	2.38195	10.2925	22.2091		-13.96	0.039795	0.056396	-0.01001	0.032471		-13.96
		2.98208	-0.0629425					87.6909	-1506.69	-2025.67	-1711.11	-4457.8	-4294.36	-4416.19	-2814.64	-2758.79	-2557.55			-13.86	-0.0745	-0.0603	0.010986	-0.03101		-13.86	0.016113	0.018799	0.011108		16.8	0.1462	0.3953	0.937	1.5622		16.9	-0.0456	2.38435	10.3018	22.2203		-13.86	0.033936	0.056397	-0.02173	0.040283		-13.86
		2.98875	-0.0648499					87.8311	-1483.24	-1999.89	-1689.82	-4622.97	-4442.81	-4552.67	-2893.78	-2865.2	-2649.42			-13.76	-0.0686	-0.04565	0.00708	-0.02515		-13.76	0.00269	0.00928	0.0094		16.9	0.14655	0.39665	0.93925	1.56595		17	-0.04575	2.3864	10.3097	22.2316		-13.76	0.033936	0.056397	-0.02173	0.040283		-13.76
		2.99542	-0.0648499					87.9714	-1459.86	-1973.89	-1668.91	-4771.22	-4576.56	-4674.35	-2969.84	-2968.71	-2736.67			-13.66	-0.0745	-0.04956	0.00708	-0.03101		-13.66	0.005	0.017456	0.00781		17	0.146	0.3975	0.9411	1.5699		17.1	-0.0462	2.38925	10.3183	22.2426		-13.66	0.041748	0.064209	-0.0022	0.04419		-13.66
		3.00208	-0.0624657					88.1116	-1436.78	-1947.64	-1648.27	-4902.12	-4695.91	-4781.79	-3041.94	-3069.06	-2818.76			-13.56	-0.0862	-0.05151	-0.000732	-0.04272		-13.56	0.00891	0.00574	-0.00586		17.1	0.14605	0.39855	0.94305	1.57345		17.2	-0.04665	2.3913	10.3263	22.253		-13.56	0.031006	0.065186	-0.00122	0.039307		-13.56
		3.00875	-0.0576973					88.2518	-1414.25	-1921.2	-1627.74	-5015.45	-4801.27	-4875.73	-3109.15	-3165.95	-2895.29			-13.46	-0.072	-0.05493	0.00757	-0.04028		-13.46	0.00305	0.00574	0		17.2	0.1445	0.3982	0.9442	1.5756		17.3	-0.0468	2.39415	10.3348	22.2633		-13.46	0.035889	0.062256	-0.00415	0.036377		-13.46
		3.01542	-0.0519753					88.3921	-1392.57	-1894.73	-1607.24	-5111.27	-4893.24	-4957.06	-3170.67	-3258.99	-2966.04			-13.36	-0.0745	-0.05347	0.00903	-0.03882		-13.36	0.0011	0.00378	-0.01758		17.3	0.14355	0.39865	0.94625	1.57785		17.4	-0.0469	2.3967	10.3435	22.274		-13.36	0.031983	0.060303	-0.0061	0.050049		-13.36
		3.02208	-0.04673					88.5323	-1372.11	-1868.35	-1586.69	-5189.99	-4972.57	-5026.67	-3225.94	-3347.66	-3030.89			-13.26	-0.06958	-0.03491	0.015869	-0.02808		-13.26	0.000122	0.00671	-0.02441		17.4	0.1429	0.3991	0.9484	1.5807		17.5	-0.0472	2.3996	10.352	22.2837		-13.26	0.034912	0.061279	-0.00122	0.049072		-13.26
		3.02875	-0.0424385					88.6726	-1353.11	-1842.14	-1566.13	-5252.4	-5040.14	-5085.5	-3274.63	-3431.3	-3089.82			-13.16	-0.0569	-0.03198	0.018799	-0.01147		-13.16	0.00891	0.021362	-0.01563		17.5	0.1427	0.3994	0.9506	1.5823		17.6	-0.04755	2.4023	10.3604	22.2926		-13.16	0.029053	0.061279	-0.00708	0.037354		-13.16
		3.03542	-0.0414848					88.8128	-1335.64	-1816.09	-1545.7	-5299.66	-5096.82	-5134.47	-3316.55	-3509.13	-3142.92			-13.06	-0.0598	-0.02124	0.013916	-0.0144		-13.06	0.014771	0.027221	-0.00977		17.6	0.1439	0.401	0.9541	1.5869		17.7	-0.04735	2.40495	10.3682	22.3019		-13.06	0.029053	0.057373	0.000732	0.037354		-13.06
		3.04208	-0.0433922					88.9531	-1319.51	-1790.09	-1525.67	-5333.2	-5143.47	-5174.51	-3351.63	-3580.46	-3190.38			-12.96	-0.052	-0.01733	0.021728	-0.00269		-12.96	0.00696	0.019409	-0.01758		17.7	0.1456	0.4021	0.9584	1.5908		17.8	-0.04695	2.40795	10.3757	22.3124		-12.96	0.031006	0.053467	-0.00317	0.039307		-12.96
		3.04875	-0.04673					89.0933	-1304.43	-1763.95	-1506.34	-5354.6	-5180.78	-5206.55	-3379.86	-3644.67	-3232.52			-12.86	-0.04321	-0.01831	0.018799	-0.00366		-12.86	0.000122	0.020386	-0.0166		17.8	0.1469	0.4032	0.9617	1.5955		17.9	-0.0458	2.41035	10.3826	22.3213		-12.86	0.026123	0.048584	-0.01978	0.046143		-12.86
		3.05542	-0.0514984					89.2336	-1290.12	-1737.58	-1487.97	-5365.41	-5209.34	-5231.49	-3401.3	-3701.34	-3269.72			-12.76	-0.0344	-0.01831	0.024658	-0.00366		-12.76	-0.00281	0.017456	-0.00781		17.9	0.14775	0.40425	0.96405	1.59875		18	-0.0459	2.4145	10.3909	22.3317		-12.76	0.026123	0.05249	-0.01587	0.045166		-12.76
		3.06208	-0.0548363					89.3738	-1276.37	-1711.02	-1470.65	-5367.12	-5229.64	-5250.07	-3416.08	-3750.22	-3302.33			-12.66	-0.0295	-0.01831	0.020752	-0.00366		-12.66	-0.0116	0.020386	-0.00488		18	0.14975	0.40705	0.96865	1.60335		18.1	-0.04575	2.4181	10.3999	22.3422		-12.66	0.018311	0.050537	-0.01001	0.032471		-12.66
		3.06875	-0.0572205					89.514	-1263.05	-1684.58	-1454.33	-5361.08	-5242.22	-5262.9	-3424.42	-3791.31	-3330.61			-12.56	-0.02368	-0.00464	0.020752	0.0022		-12.56	-0.00671	0.021362	-0.00391		18.1	0.1494	0.4086	0.9731	1.6072		18.2	-0.0458	2.42095	10.4078	22.351		-12.56	0.021241	0.053467	-0.01294	0.029541		-12.56
		3.07542	-0.0576973					89.6543	-1250.07	-1658.82	-1438.85	-5348.53	-5247.64	-5270.42	-3426.75	-3824.8	-3354.71			-12.46	-0.0325	-0.00952	0.015869	-0.00269		-12.46	-0.00476	0.017456	-0.01953		18.2	0.1497	0.4097	0.9763	1.611		18.3	-0.04615	2.4245	10.4161	22.3606		-12.46	0.031494	0.059814	-0.01831	0.031982		-12.46
		3.08208	-0.0576973					89.7945	-1237.42	-1634.47	-1424.06	-5330.5	-5246.55	-5272.95	-3423.77	-3851.07	-3374.73			-12.36	-0.02954	-0.00854	0.020752	-0.01343		-12.36	-0.000854	0.021362	-0.01563		18.3	0.1498	0.4114	0.9795	1.6142		18.4	-0.0455	2.42735	10.424	22.3692		-12.36	0.025147	0.05542	-0.0188	0.029541		-12.36
		3.08875	-0.0572205					89.9348	-1225.09	-1612.33	-1409.85	-5307.93	-5239.58	-5270.71	-3416.44	-3870.54	-3390.83			-12.26	-0.03638	-0.01147	0.019776	-0.01636		-12.26	-0.00281	0.019409	-0.01758		18.4	0.1514	0.4139	0.9846	1.6191		18.5	-0.04665	2.43	10.4329	22.3793		-12.26	0.025147	0.049561	-0.0188	0.0354		-12.26
		3.09542	-0.0567436					90.075	-1213.13	-1593.06	-1396.19	-5281.77	-5227.27	-5263.76	-3405.81	-3883.59	-3403.22			-12.16	-0.0247	0.0061	0.00806	0.00122		-12.16	-0.00574	0.01648	-0.02051		18.5	0.1519	0.4155	0.9885	1.6231		18.6	-0.04715	2.43275	10.4401	22.3888		-12.16	0.019287	0.043701	-0.02466	0.025635		-12.16
		3.10208	-0.0567436					90.2153	-1201.58	-1577.08	-1383.15	-5253.08	-5210.04	-5252.13	-3392.85	-3890.44	-3412.1			-12.06	-0.0266	0.00806	0.01001	0.00317		-12.06	-0.00574	0.01648	-0.02051		18.6	0.1524	0.4181	0.9917	1.6262		18.7	-0.0476	2.43505	10.4474	22.3976		-12.06	0.017334	0.041748	-0.02661	0.013916		-12.06
		3.10875	-0.0572205					90.3555	-1190.5	-1564.46	-1370.85	-5223.03	-5188.24	-5235.84	-3378.36	-3891.26	-3417.65			-11.96	-0.0276	0.016846	0.030518	0.00806		-11.96	-0.00964	0.01648	-0.00879		18.7	0.1533	0.4203	0.9946	1.6298		18.8	-0.0485	2.4373	10.4548	22.4059		-11.96	0.023193	0.047607	-0.02075	0.013916		-11.96
		3.11542	-0.058651					90.4958	-1180.04	-1554.93	-1359.42	-5192.74	-5162.23	-5215.06	-3362.89	-3886.24	-3419.98			-11.86	-0.0178	0.020752	0.029541	0.0022		-11.86	-0.00378	0.01648	-0.00879		18.8	0.1535	0.4217	0.9972	1.633		18.9	-0.0488	2.4395	10.4613	22.4156		-11.86	0.023193	0.047607	-0.02075	0.013916		-11.86
		3.12208	-0.0610352					90.636	-1170.4	-1547.94	-1348.88	-5163.09	-5132.4	-5190.08	-3346.83	-3875.81	-3419.25			-11.76	-0.012	0.018799	0.024658	-0.00171		-11.76	0.000122	0.00867	-0.00488		18.9	0.15435	0.42325	1.00035	1.63585		19	-0.04905	2.4414	10.4687	22.4245		-11.76	0.02124	0.033936	-0.02271	0.011963		-11.76
		3.12875	-0.064373					90.7763	-1161.91	-1542.8	-1339.07	-5134.59	-5099.25	-5161.27	-3330.42	-3860.67	-3415.58			-11.66	-0.00903	0.013916	0.025635	-0.000732		-11.66	0.000122	0.00867	-0.00488		19	0.15555	0.42565	1.00345	1.63985		19.1	-0.04905	2.44345	10.4758	22.4327		-11.66	0.020264	0.0271	-0.02368	0.014893		-11.66
		3.13542	-0.067234					90.9165	-1154.83	-1538.91	-1329.66	-5107.35	-5063.38	-5129.02	-3313.88	-3841.89	-3409.14			-11.56	-0.0168	0.016846	0.028565	0.01001		-11.56	0.000122	0.00867	-0.00488		19.1	0.15635	0.42775	1.00695	1.64315		19.2	-0.0503	2.44575	10.4845	22.4418		-11.56	0.023194	0.030029	-0.02075	0.008057		-11.56
		3.14208	-0.067234					91.0567	-1149.35	-1535.75	-1320.26	-5081.13	-5025.44	-5093.73	-3297.48	-3820.78	-3400.08			-11.46	-0.01587	0.016846	0.028565	0.00513		-11.46	0.00403	0.020386	0.00684		19.2	0.1579	0.429	1.0095	1.6464		19.3	-0.05005	2.4477	10.4916	22.4513		-11.46	0.02124	0.035888	-0.01489	0.008057		-11.46
		3.14875	-0.0648499					91.197	-1145.48	-1532.94	-1310.56	-5055.48	-4986.18	-5055.76	-3281.65	-3798.82	-3388.64			-11.36	-0.01929	0.017334	0.029053	-0.00122		-11.36	0.019653	0.018433	0.00488		19.3	0.15885	0.43025	1.01285	1.65035		19.4	-0.0499	2.45135	10.4992	22.4609		-11.36	0.02124	0.02417	-0.01489	0.019775		-11.36
		3.15542	-0.061512					91.3372	-1143.09	-1530.22	-1300.41	-5029.78	-4946.28	-5015.47	-3266.85	-3777.36	-3375.09			-11.26	-0.01392	0.020752	0.028564	-0.00171		-11.26	0.016724	0.011597	-0.00977		19.4	0.1602	0.4315	1.0168	1.6538		19.5	-0.0508	2.4542	10.5054	22.4704		-11.26	0.02124	0.020264	-0.00317	0.015869		-11.26
		3.16208	-0.0576973					91.4775	-1141.97	-1527.32	-1289.83	-5003.45	-4906.29	-4973.22	-3253.4	-3757.48	-3359.77			-11.16	-0.01587	0.020752	0.022705	-0.00757		-11.16	0.014404	0.015137	-0.000366		19.5	0.1616	0.433	1.0204	1.6577		19.6	-0.05045	2.4561	10.5124	22.4786		-11.16	0.013428	0.018311	0.000732	0.002197		-11.16
		3.16875	-0.0548363					91.6177	-1141.86	-1523.99	-1279.05	-4975.99	-4866.54	-4929.36	-3241.37	-3739.73	-3343.08			-11.06	-0.01245	0.018311	0.00464	-0.01001		-11.06	0.014771	0.011597	-0.00391		19.6	0.1615	0.434	1.0237	1.6611		19.7	-0.05065	2.45865	10.5197	22.4874		-11.06	0.010498	0.015381	-0.0022	0.010986		-11.06
		3.17542	-0.0534058					91.758	-1142.39	-1519.86	-1268.36	-4947.1	-4827.13	-4884.25	-3230.47	-3724.11	-3325.44			-10.96	-0.0022	0.020752	-0.00269	-0.00757		-10.96	0.00891	0.011597	-0.00391		19.7	0.1605	0.4356	1.0254	1.6646		19.8	-0.0503	2.46145	10.5269	22.4969		-10.96	-0.00122	0.011475	0.001709	-0.00464		-10.96
		3.18208	-0.0543594					91.8982	-1143.1	-1514.51	-1258.12	-4916.51	-4787.9	-4838.32	-3220.15	-3710.03	-3307.28			-10.86	-0.00415	0.00903	-0.00854	-0.00757		-10.86	0.00891	0.011597	-0.00391		19.8	0.1607	0.4378	1.0292	1.6681		19.9	-0.051	2.4642	10.5344	22.5058		-10.86	-0.0061	0.018311	0.006592	-0.00171		-10.86
		3.18875	-0.0562668					92.0384	-1143.45	-1507.47	-1248.57	-4884.03	-4748.68	-4792.09	-3209.78	-3696.56	-3289.07			-10.76	-0.000244	0.018799	-0.00659	-0.00561		-10.76	0.011597	0.00964	-0.00586		19.9	0.1603	0.4388	1.0303	1.6706		20	-0.051	2.4655	10.5407	22.5144		-10.76	-0.01001	0.014404	0.012451	-0.00366		-10.76
		3.19542	-0.0581741					92.1787	-1142.99	-1498.37	-1239.82	-4849.66	-4709.47	-4746.19	-3198.88	-3682.83	-3271.23			-10.66	0.00659	0.01001	0.0022	-0.000732		-10.66	0.015747	0.00671	-0.00879		20	0.1597	0.4392	1.0329	1.6733		20.1	-0.05135	2.4671	10.5473	22.5219		-10.66	-0.02954	-0.00903	0.006592	-0.00757		-10.66
		3.20208	-0.0596046					92.319	-1141.43	-1487.09	-1231.88	-4813.6	-4670.58	-4701.32	-3187.24	-3668.37	-3254.11			-10.56	0.011475	0.025635	0.0022	-0.00269		-10.56	0.021606	0.012573	-0.00293		20.1	0.1601	0.4403	1.0366	1.6767		20.2	-0.0519	2.46945	10.5548	22.5309		-10.56	-0.02173	-0.01685	0.002686	-0.01343		-10.56
		3.20875	-0.0596046					92.4592	-1138.61	-1473.84	-1224.69	-4776.2	-4632.56	-4658.24	-3174.92	-3653.15	-3237.97			-10.46	0.000733	0.025635	-0.00366	-0.00659		-10.46	0.018677	0.00964	-0.00586		20.2	0.16055	0.44175	1.03975	1.68035		20.3	-0.0516	2.4721	10.5621	22.5396		-10.46	-0.02759	-0.01489	-0.00122	-0.01636		-10.46
		3.21542	-0.0581741					92.5994	-1134.5	-1459.11	-1218.24	-4737.93	-4596	-4617.68	-3162.25	-3637.5	-3223.02			-10.36	0.00269	0.029541	0.00415	-0.000732		-10.36	0.024536	0.015503	0		20.3	0.1609	0.4425	1.0429	1.6832		20.4	-0.0517	2.4742	10.5689	22.5483		-10.36	-0.02466	-0.01685	0.001709	-0.02026		-10.36
		3.22208	-0.0567436					92.7397	-1129.14	-1443.54	-1212.58	-4699.27	-4561.41	-4580.27	-3149.7	-3621.88	-3209.39			-10.26	-0.000244	0.00903	0.00122	0.0022		-10.26	0.018677	0.00964	-0.00586		20.4	0.16125	0.44355	1.04625	1.68615		20.5	-0.05065	2.4759	10.5761	22.557		-10.26	-0.02466	-0.0188	0.001709	-0.02026		-10.26
		3.22875	-0.0562668					92.8799	-1122.61	-1427.88	-1207.81	-4660.81	-4529.1	-4546.45	-3137.73	-3606.69	-3197.2			-10.16	-0.000244	-0.00269	-0.00659	-0.00171		-10.16	0.016724	0.00769	-0.00391		20.5	0.16135	0.44415	1.04895	1.68935		20.6	-0.05055	2.47825	10.5833	22.5659		-10.16	-0.03442	-0.02661	0.011475	-0.01831		-10.16
		3.23542	-0.0567436					93.0202	-1115.02	-1412.77	-1204.06	-4623.19	-4499.13	-4516.4	-3126.67	-3592.08	-3186.53			-10.06	-0.00366	-0.000244	-0.01392	-0.00708		-10.06	0.013794	0.00476	-0.000977		20.6	0.16105	0.44545	1.05185	1.69305		20.7	-0.0499	2.47985	10.5909	22.5755		-10.06	-0.02368	-0.03442	0.010498	-0.01929		-10.06
		3.24208	-0.0576973					93.1604	-1106.48	-1398.74	-1201.42	-4587.11	-4471.43	-4490.12	-3116.65	-3577.88	-3177.34			-9.96	0.00171	-0.00269	-0.02222	-0.01343		-9.96	0.011841	0.00281	-0.00293		20.7	0.16105	0.44615	1.05455	1.69525		20.8	-0.0495	2.4815	10.5981	22.5841		-9.96	-0.03296	-0.03198	0.009033	-0.02075		-9.96
		3.24875	-0.058651					93.3007	-1097.1	-1386.09	-1199.94	-4553.26	-4445.83	-4467.45	-3107.6	-3563.7	-3169.51			-9.86	-0.00806	0.00513	-0.0144	-0.01147		-9.86	0.00891	-0.000122	-0.00586		20.8	0.1618	0.4472	1.0577	1.6983		20.9	-0.04895	2.4834	10.6045	22.5925		-9.86	-0.02759	-0.02661	0.008545	-0.02124		-9.86
		3.25542	-0.0591278					93.4409	-1084.68	-1374.89	-1198.12	-4520.24	-4418.24	-4445.68	-3094.67	-3541.45	-3158.41			-9.76	-0.00122	0.011963	-0.00757	-0.00464		-9.76	0.00891	-0.000122	-0.00586		20.9	0.1614	0.4473	1.0606	1.7013		21	-0.04845	2.48565	10.6105	22.6013		-9.76	-0.02466	-0.01196	0.011475	-0.02222		-9.76
		3.26208	-0.0581741					93.5811	-1068.27	-1358.79	-1191.17	-4469.9	-4373.14	-4406.02	-3068.85	-3504.76	-3133.94			-9.66	-0.00122	0.019775	-0.01538	-0.000732		-9.66	-0.00281	-0.000122	-0.00586		21	0.16195	0.44905	1.06335	1.70435		21.1	-0.0486	2.48785	10.6174	22.61		-9.66	-0.02856	-0.02759	0.015381	-0.03198		-9.66
		3.26875	-0.0562668					93.7214	-1049.77	-1340.14	-1181.86	-4411.09	-4319.62	-4357.84	-3036.94	-3461.06	-3103.29			-9.56	-0.00122	0.023682	-0.01147	-0.00269		-9.56	0.00696	0.00574	0		21.1	0.16265	0.45075	1.06665	1.70625		21.2	-0.0483	2.4894	10.6241	22.6188		-9.56	-0.01978	-0.00708	0.018311	-0.02319		-9.56
		3.27542	-0.0548363					93.8616	-1030.31	-1320.4	-1171.57	-4348.8	-4262.63	-4306.21	-3002.47	-3414.27	-3070.07			-9.46	-0.00122	0.021728	-0.02124	0.00317		-9.46	0.012817	-0.00598	0		21.2	0.16355	0.45245	1.07015	1.70985		21.3	-0.04815	2.4913	10.6298	22.6272		-9.46	-0.01196	-0.0227	0.022217	-0.0271		-9.46
		3.28208	-0.0534058					94.0019	-1010.38	-1300.2	-1160.84	-4285.15	-4204.2	-4253.21	-2966.86	-3366.01	-3035.74			-9.36	-0.00122	0.016846	-0.0271	-0.00464		-9.36	0.010864	-0.00793	-0.00195		21.3	0.16395	0.45315	1.07245	1.71325		21.4	-0.04995	2.49365	10.6363	22.6349		-9.36	-0.01489	-0.01392	0.026123	-0.01831		-9.36
		3.28875	-0.0534058					94.1421	-990.242	-1279.87	-1149.91	-4221.12	-4145.28	-4199.78	-2930.79	-3317.06	-3000.92			-9.26	0.00464	0.019775	-0.02905	0.00513		-9.26	0.00989	-0.00891	-0.00293		21.4	0.1647	0.4549	1.075	1.7168		21.5	-0.05075	2.49495	10.6427	22.6431		-9.26	-0.02466	-0.01978	0.013428	-0.02417		-9.26
		3.29542	-0.0538826					94.2824	-970.03	-1259.55	-1138.89	-4157.14	-4086.27	-4146.33	-2894.52	-3267.78	-2965.9			-9.16	-0.00122	0.019775	-0.02905	-0.00659		-9.16	0.00696	-0.00793	0.00195		21.5	0.1654	0.4558	1.0775	1.7209		21.6	-0.0511	2.49765	10.6486	22.6506		-9.16	-0.02661	-0.02759	0.009521	-0.02417		-9.16
		3.30208	-0.0553131					94.4226	-949.793	-1239.31	-1127.79	-4093.3	-4027.26	-4092.91	-2858.12	-3218.28	-2930.69			-9.06	0.012451	0.033447	-0.02319	0.00708		-9.06	0.00989	0.000854	-0.00684		21.6	0.16555	0.45685	1.07995	1.72315		21.7	-0.0509	2.5	10.6552	22.66		-9.06	-0.02271	-0.02563	0.005615	-0.02222		-9.06
		3.30875	-0.0581741					94.5629	-929.523	-1219.1	-1116.54	-4029.44	-3968.08	-4039.34	-2821.45	-3168.45	-2895.15			-8.96	0.023194	0.032471	-0.03198	0.01001		-8.96	0.00989	0.000854	0.00488		21.7	0.1653	0.4579	1.0818	1.7255		21.8	-0.0506	2.5028	10.6617	22.6693		-8.96	-0.03345	-0.02661	0.004639	-0.01929		-8.96
		3.31542	-0.0605583					94.7031	-909.164	-1198.85	-1105.04	-3965.23	-3908.38	-3985.24	-2784.28	-3118.05	-2859.03			-8.86	0.0271	0.024658	-0.02612	0.019775		-8.86	0.013794	-0.00696	0.00879		21.8	0.1655	0.459	1.0841	1.7283		21.9	-0.0506	2.5055	10.6678	22.6778		-8.86	-0.02954	-0.03833	0.016357	-0.01343		-8.86
		3.32208	-0.0624657					94.8434	-888.618	-1178.42	-1093.16	-3900.16	-3847.69	-3930.13	-2746.26	-3066.73	-2821.95			-8.76	0.02417	0.033447	-0.03101	0.028564		-8.76	0.010864	-0.00989	0.00586		21.9	0.16705	0.46045	1.08725	1.73135		22	-0.05085	2.5074	10.6742	22.6864		-8.76	-0.02954	-0.03833	0.012451	-0.01343		-8.76
		3.32875	-0.0619888					94.9836	-867.748	-1157.61	-1080.73	-3833.58	-3785.37	-3873.33	-2706.95	-3014	-2783.47			-8.66	0.020264	0.033447	-0.04272	0.016846		-8.66	0.010864	-0.00989	0.00586		22	0.16775	0.46115	1.08985	1.73475		22.1	-0.05155	2.50965	10.6811	22.6955		-8.66	-0.01978	-0.03638	0.008545	-0.01147		-8.66
		3.33542	-0.0619888																	-8.56	0.020264	0.0354	-0.04858	0.030518		-8.56	-0.00476	-0.01379	0.00586		22.1	0.1681	0.4634	1.0924	1.7381		22.2	-0.0513	2.51115	10.6867	22.704		-8.56	-0.0188	-0.0354	0.017334	-0.00269		-8.56
		3.34208	-0.0619888																	-8.46	0.046631	0.044189	-0.0398	0.027588		-8.46	-0.00476	-0.01379	0.00781		22.2	0.1676	0.4648	1.0949	1.741		22.3	-0.0511	2.5123	10.6926	22.7119		-8.46	-0.01587	-0.03247	0.016357	-0.00757		-8.46
		3.34875	-0.061512																	-8.36	0.048584	0.03833	-0.03784	0.029541		-8.36	-0.00476	-0.01379	0.00195		22.3	0.16855	0.46615	1.09755	1.74445		22.4	-0.05225	2.5144	10.6982	22.7192		-8.36	-0.01587	-0.03247	0.018311	-0.00757		-8.36
		3.35542	-0.0605583																	-8.26	0.043702	0.037354	-0.05054	0.028565		-8.26	-0.00476	-0.01379	0.00195		22.4	0.1689	0.4672	1.1001	1.7478		22.5	-0.052	2.51595	10.7045	22.7259		-8.26	-0.02173	-0.03052	0.012451	-0.01343		-8.26
		3.36208	-0.0600815																	-8.16	0.034912	0.046143	-0.04663	0.033447		-8.16	-0.00867	-0.0177	0.00586		22.5	0.1687	0.4682	1.1015	1.7503		22.6	-0.0526	2.5184	10.7105	22.733		-8.16	-0.02466	-0.02173	0.001709	-0.01636		-8.16
		3.36875	-0.0605583																	-8.06	0.042725	0.050049	-0.04565	0.047119		-8.06	-0.000854	-0.01379	0.00977		22.6	0.1681	0.4692	1.1043	1.7535		22.7	-0.0535	2.5204	10.7161	22.741		-8.06	-0.02222	-0.01929	0.008057	-0.02563		-8.06
		3.37542	-0.0610352																	-7.96	0.04956	0.039307	-0.03882	0.053955		-7.96	-0.000854	-0.01501	0.00391		22.7	0.16815	0.47025	1.10655	1.75715		22.8	-0.05355	2.522	10.7216	22.7492		-7.96	-0.03442	-0.03149	0.001709	-0.02612		-7.96
		3.38208	-0.0605583																	-7.86	0.04956	0.039307	-0.0271	0.042236		-7.86	-0.00378	-0.02258	0.000977		22.8	0.169	0.4712	1.1103	1.7616		22.9	-0.05405	2.52425	10.7271	22.7571		-7.86	-0.02856	-0.02954	0.003662	-0.02417		-7.86
		3.38875	-0.0605583																	-7.76	0.041748	0.027588	-0.02612	0.030518		-7.76	0.000122	-0.01868	0.012695		22.9	0.1681	0.4723	1.1137	1.7646		23	-0.05445	2.52565	10.7333	22.7643		-7.76	-0.01978	-0.02271	0.022217	-0.01733		-7.76
		3.39542	-0.061512																	-7.66	0.0398	0.015869	-0.02026	0.034424		-7.66	-0.0155	-0.02258	0.00879		23	0.16755	0.47325	1.11595	1.76785		23.1	-0.05425	2.52695	10.7388	22.7731		-7.66	-0.02173	-0.02271	0.022217	-0.02124		-7.66
		3.40208	-0.061512																	-7.56	0.0398	0.01001	-0.0271	0.022705		-7.56	-0.0155	-0.01868	0.00879		23.1	0.16795	0.47375	1.11885	1.77145		23.2	-0.05465	2.52855	10.7455	22.7814		-7.56	-0.02368	-0.03442	0.006592	-0.0271		-7.56
		3.40875	-0.061512																	-7.46	0.0359	0.01001	-0.0271	0.014893		-7.46	-0.00964	-0.00696	0.014648		23.2	0.1678	0.4742	1.121	1.7739		23.3	-0.05505	2.53045	10.7521	22.7895		-7.46	-0.02368	-0.04028	0.012451	-0.0271		-7.46
		3.41542	-0.0610352																	-7.36	0.0359	0.00415	-0.02124	0.00903		-7.36	-0.00476	-0.00598	0.015625		23.3	0.16765	0.47515	1.12275	1.77635		23.4	-0.0554	2.53175	10.7577	22.7966		-7.36	-0.02563	-0.05005	0.014404	-0.02905		-7.36
		3.42208	-0.0605583																	-7.26	0.043701	0.019776	-0.03296	0.01294		-7.26	-0.00378	-0.01086	0.010742		23.4	0.16795	0.47605	1.12575	1.77935		23.5	-0.05565	2.5342	10.7636	22.8049		-7.26	-0.03638	-0.0354	0.005615	-0.03198		-7.26
		3.42875	-0.0600815																	-7.16	0.051514	0.021729	-0.03687	0.014893		-7.16	-0.01453	-0.01379	0.00391		23.5	0.1691	0.4766	1.1285	1.782		23.6	-0.0558	2.53625	10.7695	22.8127		-7.16	-0.03052	-0.05103	0.005615	-0.03198		-7.16
		3.43542	-0.058651																	-7.06	0.05835	0.016846	-0.0144	0.025635		-7.06	-0.00671	-0.01379	-0.00195		23.6	0.17035	0.47865	1.13175	1.78515		23.7	-0.05565	2.5387	10.7749	22.8215		-7.06	-0.02856	-0.05493	0.007568	-0.03003		-7.06
		3.44208	-0.0576973																	-6.96	0.05542	0.013916	-0.01147	0.020752		-6.96	-0.01062	-0.0177	-0.00586		23.7	0.1709	0.4804	1.135	1.7881		23.8	-0.0552	2.54075	10.7805	22.829		-6.96	-0.01782	-0.04419	0.01831	-0.02319		-6.96
		3.44875	-0.0567436																	-6.86	0.0593	0.017822	0.000244	0.00903		-6.86	-0.01062	-0.02551	-0.00586		23.8	0.1709	0.4816	1.1382	1.792		23.9	-0.0547	2.5431	10.7869	22.8374		-6.86	-0.02271	-0.04126	0.013428	-0.02612		-6.86
		3.45542	-0.0572205																	-6.76	0.065185	0.011963	0.0061	0.00122		-6.76	-0.000854	-0.01965	0.011719		23.9	0.1715	0.4819	1.1413	1.7952		24	-0.0554	2.545	10.7926	22.846		-6.76	-0.02075	-0.03931	0.023193	-0.02417		-6.76
		3.46208	-0.0576973																	-6.66	0.060303	0.0061	0.0061	-0.000732		-6.66	0.005	-0.01575	0		24	0.1722	0.4827	1.1441	1.7981		24.1	-0.0564	2.5462	10.7981	22.8537		-6.66	-0.02954	-0.052	0.013428	-0.02515		-6.66
		3.46875	-0.0581741																	-6.56	0.056397	0.011963	0.011963	0.00513		-6.56	-0.00281	-0.00989	0.011719		24.1	0.17235	0.48365	1.14705	1.80115		24.2	-0.0562	2.5469	10.8037	22.8618		-6.56	-0.02564	-0.05396	0.010498	-0.0271		-6.56
		3.47542	-0.0591278																	-6.46	0.062256	0.00415	0.011963	0.00903		-6.46	-0.00281	-0.00989	0		24.2	0.1732	0.4838	1.1493	1.8035		24.3	-0.0564	2.5488	10.8099	22.8704		-6.46	-0.03149	-0.05981	0.004639	-0.03296		-6.46
		3.48208	-0.0596046																	-6.36	0.05542	0.00415	0.0061	-0.00269		-6.36	-0.00281	-0.02161	0.011719		24.3	0.1737	0.4844	1.1526	1.8063		24.4	-0.05645	2.5515	10.8167	22.8802		-6.36	-0.01978	-0.0481	0.012451	-0.02124		-6.36
		3.48875	-0.0591278																	-6.26	0.061279	0.01001	0.011963	0.00317		-6.26	-0.01257	-0.01965	0.013672		24.4	0.17485	0.48655	1.15495	1.80985		24.5	-0.05595	2.55365	10.8227	22.888		-6.26	-0.01733	-0.04565	0.009033	-0.02271		-6.26
		3.49542	-0.058651																	-6.16	0.061279	-0.00171	0.00806	-0.00464		-6.16	-0.0116	-0.01868	0.018555		24.5	0.175	0.4879	1.1577	1.8131		24.6	-0.05525	2.55565	10.8285	22.8957		-6.16	-0.01392	-0.04224	0.012451	-0.02515		-6.16
		3.50208	-0.0591278																	-6.06	0.065186	-0.00366	0.0061	-0.000732		-6.06	-0.01453	-0.02161	0.021484		24.6	0.17575	0.48945	1.15995	1.81645		24.7	-0.0545	2.55815	10.8346	22.9041		-6.06	-0.01782	-0.04614	0.008545	-0.02515		-6.06
		3.50875	-0.0600815																	-5.96	0.053467	-0.00366	0.0061	-0.000732		-5.96	-0.01453	-0.02161	0.021484		24.7	0.17675	0.49085	1.16255	1.81965		24.8	-0.05385	2.5612	10.8414	22.9127		-5.96	-0.02368	-0.0481	0.006592	-0.02124		-5.96
		3.51542	-0.0600815																	-5.86	0.057374	0.00415	0.0061	0.00317		-5.86	-0.01648	-0.02356	0.019531		24.8	0.1776	0.4932	1.166	1.823		24.9	-0.0534	2.56305	10.8468	22.9203		-5.86	-0.02368	-0.04224	0.000732	-0.01538		-5.86
		3.52208	-0.0591278																	-5.76	0.067139	0.00806	0.013916	0.00513		-5.76	-0.0155	-0.02649	0.012695		24.9	0.17755	0.49545	1.16885	1.82555		25	-0.05255	2.5651	10.8525	22.9287		-5.76	-0.02368	-0.04224	-0.00317	-0.01538		-5.76
		3.52875	-0.058651																	-5.66	0.056397	0.00513	0.00903	0.00806		-5.66	-0.0155	-0.03235	-0.01074		25	0.1784	0.4974	1.1716	1.829		25.1	-0.0519	2.56735	10.859	22.9367		-5.66	-0.01001	-0.04419	-0.00708	-0.01831		-5.66
		3.53542	-0.0581741																	-5.56	0.042725	0.00708	0.00317	0.0061		-5.56	-0.02917	-0.04211	-0.0127		25.1	0.17885	0.49825	1.17385	1.83125		25.2	-0.052	2.5699	10.8648	22.9436		-5.56	0.004639	-0.04712	-0.00415	-0.03394		-5.56
		3.54208	-0.0576973																	-5.46	0.045655	0.00806	-0.00366	0.00513		-5.46	-0.03601	-0.04114	-0.01563		25.2	0.17905	0.49945	1.17765	1.83365		25.3	-0.0518	2.5726	10.8711	22.9505		-5.46	0.010498	-0.05493	-0.00415	-0.03394		-5.46
		3.54875	-0.0572205																	-5.36	0.056397	-0.000732	0.01294	0.013916		-5.36	-0.0321	-0.03723	-0.01758		25.3	0.1797	0.5011	1.1808	1.8366		25.4	-0.0507	2.5743	10.8771	22.9577		-5.36	0.014404	-0.05493	-0.01196	-0.02905		-5.36
		3.55542	-0.0576973																	-5.26	0.065186	0.00806	0.027588	0.024658		-5.26	-0.03699	-0.0304	-0.02246		25.4	0.1796	0.5029	1.1831	1.839		25.5	-0.05125	2.5765	10.8829	22.9656		-5.26	0.020264	-0.05493	-0.01196	-0.03003		-5.26
		3.56208	-0.0581741																	-5.16	0.062256	0.011963	0.031494	0.014893		-5.16	-0.03528	-0.03528	-0.02539		25.5	0.1793	0.5033	1.1856	1.8415		25.6	-0.05145	2.57845	10.8884	22.9737		-5.16	0.02417	-0.05103	-0.01978	-0.01831		-5.16
		3.56875	-0.058651																	-5.06	0.062256	-0.00171	0.021729	0.016846		-5.06	-0.03406	-0.02551	-0.01953		25.6	0.1805	0.5048	1.1896	1.8452		25.7	-0.0521	2.58005	10.8945	22.9825		-5.06	0.028076	-0.04712	-0.01587	-0.0144		-5.06
		3.57542	-0.058651																	-4.96	0.05835	-0.00269	0.016846	0.029541		-4.96	-0.03406	-0.01965	-0.01953		25.7	0.1823	0.5066	1.1921	1.8482		25.8	-0.0525	2.5814	10.8999	22.9904		-4.96	0.028076	-0.04712	-0.01196	-0.0144		-4.96
		3.58208	-0.0596046																	-4.86	0.05835	-0.00464	0.022705	0.0354		-4.86	-0.03601	-0.02161	-0.01758		25.8	0.1826	0.5086	1.1942	1.8513		25.9	-0.05265	2.5831	10.9056	22.9983		-4.86	0.037842	-0.04126	-0.00024	0.003174		-4.86
		3.58875	-0.0600815																	-4.76	0.058349	0.00513	0.026611	0.027588		-4.76	-0.04675	-0.02063	-0.01465		25.9	0.18345	0.51015	1.19725	1.85405		26	-0.0522	2.58465	10.9111	23.0053		-4.76	0.049561	-0.0354	-0.0022	0.009033		-4.76
		3.59542	-0.0600815																	-4.66	0.052002	0.000732	0.022217	0.023193		-4.66	-0.05103	-0.02295	-0.02283		26	0.18415	0.51245	1.20075	1.85765		26.1	-0.0527	2.5874	10.9171	23.0133		-4.66	0.047607	-0.02954	0.003662	0.014893		-4.66
		3.60208	-0.058651																	-4.56	0.051514	-0.00952	0.015869	0.01294		-4.56	-0.05066	-0.04016	-0.02832		26.1	0.1849	0.5141	1.2041	1.8612		26.2	-0.0536	2.589	10.923	23.0214		-4.56	0.057373	-0.02368	-0.0022	0.020752		-4.56
		3.60875	-0.0576973																	-4.46	0.046143	-0.00903	0.030029	0.025146		-4.46	-0.05945	-0.02551	-0.02539		26.2	0.18605	0.51535	1.20635	1.86425		26.3	-0.054	2.5905	10.9279	23.0292		-4.46	0.071045	-0.01978	-0.0022	0.01294		-4.46
		3.61542	-0.0572205																	-4.36	0.047119	-0.0022	0.034912	0.020264		-4.36	-0.05359	-0.03137	-0.02344		26.3	0.18685	0.51725	1.20935	1.86675		26.4	-0.0542	2.592	10.9327	23.0366		-4.36	0.078858	-0.01392	-0.0061	0.026611		-4.36
		3.62208	-0.0562668																	-4.26	0.039795	-0.00952	0.037354	0.01294		-4.26	-0.05261	-0.0343	-0.02832		26.4	0.1872	0.5191	1.2118	1.8693		26.5	-0.05445	2.5944	10.9378	23.0444		-4.26	0.0896	-0.00513	0.000732	0.025635		-4.26
		3.62875	-0.0548363																	-4.16	0.041748	-0.00366	0.033447	0.00806		-4.16	-0.06238	-0.04407	-0.03418		26.5	0.1875	0.5216	1.2149	1.8725		26.6	-0.05445	2.59555	10.943	23.0521		-4.16	0.095459	-0.01099	0.000732	0.031494		-4.16
		3.63542	-0.0548363																	-4.06	0.044678	0.00513	0.036377	0.024658		-4.06	-0.05847	-0.04333	-0.03223		26.6	0.18845	0.52385	1.21795	1.87595		26.7	-0.05485	2.59725	10.9483	23.0602		-4.06	0.08374	-0.01099	-0.00317	0.031494		-4.06
		3.64208	-0.0567436																	-3.96	0.043701	0.014892	0.030517	0.016846		-3.96	-0.05847	-0.02454	-0.02441		26.7	0.18895	0.52615	1.22035	1.87935		26.8	-0.055	2.59825	10.9537	23.0678		-3.96	0.087647	-0.01099	-0.00513	0.019775		-3.96
		3.64875	-0.058651																	-3.86	0.044678	0.014893	0.032471	0.00122		-3.86	-0.04907	-0.01514	-0.02283		26.8	0.19005	0.52635	1.22305	1.88215		26.9	-0.055	2.5996	10.9588	23.0755		-3.86	0.107178	0.002686	0.014404	0.0354		-3.86
		3.65542	-0.0600815																	-3.76	0.040771	0.010986	0.042236	0.00708		-3.76	-0.03503	-0.00891	-0.02832		26.9	0.1898	0.5278	1.2251	1.8843		27	-0.05605	2.6013	10.9635	23.0835		-3.76	0.110107	-0.01001	0.017334	0.03833		-3.76
		3.66208	-0.0605583																	-3.66	0.041748	0.011963	0.039307	0.0022		-3.66	-0.03113	-0.00696	-0.01074		27	0.19085	0.52955	1.22775	1.88685		27.1	-0.0563	2.60225	10.9679	23.0908		-3.66	0.121826	-0.01587	0.005615	0.025635		-3.66
		3.66875	-0.061512																	-3.56	0.038819	0.00903	0.030518	-0.00269		-3.56	-0.01941	0.000855	-0.00488		27.1	0.1918	0.5304	1.2306	1.8892		27.2	-0.05695	2.604	10.9724	23.0984		-3.56	0.121826	-0.01587	0.005615	0.018799		-3.56
		3.67542	-0.0624657																	-3.46	0.038818	0.012939	0.026611	-0.00366		-3.46	-0.01648	0.017456	0.00586		27.2	0.19095	0.53185	1.23285	1.89085		27.3	-0.0586	2.60605	10.977	23.1063		-3.46	0.126709	-0.00415	0.001709	0.018799		-3.46
		3.68208	-0.0624657																	-3.36	0.027099	0.010986	0.024658	-0.0105		-3.36	-0.0116	0.020387	0.018555		27.3	0.1906	0.5325	1.2347	1.8927		27.4	-0.06015	2.6077	10.9812	23.1141		-3.36	0.137451	-0.00415	0.011475	0.018799		-3.36
		3.68875	-0.0619888																	-3.26	0.018311	0.00806	0.0061	-0.02417		-3.26	-0.00574	0.037964	0.030273		27.4	0.19125	0.53395	1.23765	1.89505		27.5	-0.0606	2.60915	10.9855	23.1211		-3.26	0.139404	-0.00806	0.013428	0.022705		-3.26
		3.69542	-0.0619888																	-3.16	0.030029	0.019775	0.011963	-0.01343		-3.16	-0.00574	0.045776	0.041992		27.5	0.1905	0.5347	1.2393	1.8968		27.6	-0.06065	2.6116	10.9903	23.1279		-3.16	0.150146	0.005615	0.028076	0.029541		-3.16
		3.70208	-0.061512																	-3.06	0.02417	0.021729	0.0061	0.00317		-3.06	0.000122	0.051636	0.057617		27.6	0.1911	0.5361	1.2421	1.8986		27.7	-0.0618	2.61335	10.9957	23.136		-3.06	0.164795	0.013428	0.02124	0.046143		-3.06
		3.70875	-0.0610352																	-2.96	0.02124	0.026611	0.010986	-0.00952		-2.96	-0.00281	0.042847	0.066406		27.7	0.19145	0.53715	1.24425	1.90045		27.8	-0.0624	2.6142	11.0001	23.1438		-2.96	0.176514	0.007568	0.025146	0.049072		-2.96
		3.71542	-0.0600815																	-2.86	0.031983	0.031494	-0.01538	0.00317		-2.86	0.000122	0.047731	0.05957		27.8	0.1918	0.5379	1.2462	1.9027		27.9	-0.06285	2.6157	11.0054	23.1511		-2.86	0.179443	0.022217	0.030029	0.06665		-2.86
		3.72208	-0.0591278																	-2.76	0.041748	0.057861	-0.01343	0.022705		-2.76	0.023315	0.060425	0.076904		27.9	0.1916	0.5396	1.2483	1.9048		28	-0.06275	2.61715	11.0098	23.1582		-2.76	0.191162	0.022217	0.004639	0.062744		-2.76
		3.72875	-0.058651																	-2.66	0.02417	0.064697	-0.00952	0.020752		-2.66	0.027466	0.069214	0.092773		28	0.19145	0.54015	1.25095	1.90715		28.1	-0.0632	2.61895	11.0144	23.166		-2.66	0.212158	0.032471	0.013916	0.077881		-2.66
		3.73542	-0.0581741																	-2.56	0.019287	0.073486	-0.00659	0.023682		-2.56	0.046997	0.085572	0.104492		28.1	0.1911	0.5406	1.2524	1.9089		28.2	-0.0634	2.6214	11.0195	23.1739		-2.56	0.244873	0.044678	0.029053	0.077393		-2.56
		3.74208	-0.0581741																	-2.46	0.00854	0.080322	-0.00269	0.022705		-2.46	0.025147	0.066895	0.078735		28.2	0.1925	0.5413	1.2552	1.9116		28.3	-0.06415	2.6233	11.0247	23.1809		-2.46	0.256592	0.05835	0.036865	0.087158		-2.46
		3.74875	-0.0576973																	-2.36	0.043701	0.099854	0.00317	0.027588		-2.36	0.021606	0.063356	0.05957		28.3	0.1937	0.542	1.2577	1.9146		28.4	-0.0641	2.62415	11.029	23.1878		-2.36	0.309326	0.069092	0.060303	0.125244		-2.36
		3.75542	-0.0572205																	-2.26	0.044189	0.098388	0.000732	0.019287		-2.26	0.032349	0.074097	0.058594		28.4	0.1934	0.5426	1.2597	1.9164		28.5	-0.06415	2.6256	11.0333	23.1953		-2.26	0.355225	0.067139	0.074951	0.149658		-2.26
		3.76208	-0.0572205																	-2.16	0.047607	0.090088	0.0061	0.00317		-2.16	0.036865	0.055176	0.059204		28.5	0.19315	0.54255	1.26115	1.91845		28.6	-0.064	2.62745	11.0373	23.2022		-2.16	0.374756	0.072998	0.102295	0.176025		-2.16
		3.76875	-0.0567436																	-2.06	0.039306	0.101318	0.0271	0.00757		-2.06	0.036011	0.040647	0.055664		28.6	0.1934	0.5433	1.2632	1.9213		28.7	-0.0655	2.6285	11.0423	23.2095		-2.06	0.346435	0.105225	0.148193	0.170166		-2.06
		3.77542	-0.0567436																	-1.96	-0.0022	0.085207	-0.00952	-0.00561		-1.96	0.037842	0.081543	0.047241		28.7	0.1935	0.5444	1.2656	1.9246		28.8	-0.06565	2.6301	11.0469	23.2151		-1.96	0.345459	0.104248	0.140381	0.123291		-1.96
		3.78208	-0.0562668																	-1.86	-0.00903	0.092041	0.010986	0.022705		-1.86	0.043091	0.084836	0.038086		28.8	0.193	0.545	1.2677	1.9266		28.9	-0.0659	2.63025	11.0519	23.2217		-1.86	0.321045	0.074951	0.129639	0.073486		-1.86
		3.78875	-0.0553131																	-1.76	0.014404	0.111572	0.042236	0.026611		-1.76	0.035278	0.049683	0.029541		28.9	0.1917	0.5453	1.2693	1.9281		29	-0.06695	2.6315	11.057	23.2286		-1.76	0.310791	0.052978	0.092041	0.056397		-1.76
		3.79542	-0.0557899																	-1.66	0.062744	0.14917	0.069092	0.068115		-1.66	0.042725	0.010254	0.00256		29	0.1904	0.5444	1.2707	1.9293		29.1	-0.06725	2.63315	11.0618	23.2364		-1.66	0.266357	0.012451	0.060303	0.024658		-1.66
		3.80208	-0.0562668																	-1.56	0.078126	0.151855	0.069824	0.104004		-1.56	0.034912	0.016109	-0.02673		29.1	0.1895	0.5449	1.2722	1.9312		29.2	-0.0684	2.63455	11.0666	23.2437		-1.56	0.269288	0.041748	0.043701	0.036377		-1.56
		3.80875	-0.0567436																	-1.46	0.061769	0.161378	0.085206	0.145753		-1.46	0.035278	-0.00305	-0.05566		29.2	0.18885	0.54525	1.27375	1.93255		29.3	-0.0691	2.6362	11.0715	23.2511		-1.46	0.246338	0.003173	0.044189	0.04126		-1.46
		3.81542	-0.0581741																	-1.36	0.059572	0.166504	0.111816	0.20459		-1.36	0.036255	0.00769	-0.02856		29.3	0.1889	0.5457	1.2756	1.9345		29.4	-0.0693	2.6379	11.0772	23.2596		-1.36	0.257325	0.027832	0.035645	0.009766		-1.36
		3.82208	-0.0591278																	-1.26	0.090822	0.207521	0.135255	0.259279		-1.26	0.053833	-0.00793	-0.03711		29.4	0.18945	0.54625	1.27715	1.93765		29.5	-0.0696	2.6396	11.0826	23.267		-1.26	0.248291	0.042236	-0.02026	-0.01685		-1.26
		3.82875	-0.0610352																	-1.16	0.109131	0.229736	0.135986	0.29126		-1.16	0.061646	0.021362	-0.05469		29.5	0.1889	0.5479	1.28	1.9411		29.6	-0.07135	2.6406	11.0872	23.2751		-1.16	0.210449	0.03418	-0.06396	-0.0625		-1.16
		3.83542	-0.061512																	-1.06	0.133058	0.234131	0.154053	0.346436		-1.06	0.033081	-0.01771	-0.0918		29.6	0.1891	0.5501	1.2826	1.9451		29.7	-0.07185	2.64145	11.091	23.2823		-1.06	0.195557	-0.0105	-0.11792	-0.1145		-1.06
		3.84208	-0.0605583																	-0.96	0.151121	0.222899	0.168211	0.39575		-0.96	-0.0116	-0.06555	-0.12598		29.7	0.18895	0.55145	1.28505	1.94745		29.8	-0.072	2.64225	11.096	23.2892		-0.96	0.168701	-0.05688	-0.14087	-0.11987		-0.96
		3.84875	-0.0591278																	-0.86	0.166751	0.187256	0.138916	0.445557		-0.86	0.309448	0.228884	0.18335		29.8	0.18885	0.55245	1.28715	1.94955		29.9	-0.07245	2.6433	11.1015	23.2969		-0.86	0.134525	-0.07983	-0.16528	-0.12085		-0.86
		3.85542	-0.058651																	-0.76	0.187501	0.180177	0.381349	0.576662		-0.76	0.4646	0.449707	0.299438		29.9	0.1886	0.5534	1.2899	1.9516		30	-0.07325	2.64455	11.1065	23.3046		-0.76	0.143799	-0.06909	-0.16187	-0.14282		-0.76
		3.86208	-0.058651																	-0.66	0.215576	0.60083	0.470947	1.41528		-0.66	-2.22571	-2.17615	-2.33337		30	0.18945	0.55505	1.29165	1.95555		30.1	-0.0736	2.64645	11.1105	23.3124		-0.66	0.623291	0.033447	-0.19214	-0.15747		-0.66
		3.86875	-0.0581741																	-0.06	1.37575	0.349365	0.693115	1.73511		-0.56	-3.95764	-3.88853	-3.94824		30.1	0.1901	0.556	1.2935	1.9581		30.2	-0.07365	2.6484	11.1154	23.3197		-0.16	-2.25269	0.168701	-1.99829	-1.45972		-0.56
		3.87542	-0.0581741																	0.040001	0.605446	0.318337	0.62156	2.0156		-0.46	-3.70129	-3.6283	-3.55786		30.2	0.19115	0.55755	1.29535	1.96135		30.3	-0.07515	2.65005	11.1214	23.3271		-0.06	0.299074	0.994385	0.188232	3.43579		-0.46
		3.88208	-0.0591278																	0.140003	0.158435	0.22876	0.665283	1.95483		-0.36	-3.38483	-3.2852	-3.09686		30.3	0.1919	0.5591	1.2973	1.9635		30.4	-0.07585	2.65105	11.1263	23.3348		0.040001	0.754395	0.927244	1.12646	6.1123		-0.36
		3.88875	-0.0605583																	0.240002	-0.02978	0.069341	0.690434	2.4336		-0.26	-3.03699	-2.89685	-2.56665		30.4	0.19435	0.56025	1.30015	1.96685		30.5	-0.0766	2.65295	11.1309	23.3416		0.140003	0.522695	0.9104	1.73364	8.30933		-0.26
		3.89542	-0.0605583																	0.34	-0.04932	0.163086	0.926758	3.22461		-0.16	-0.33014	-0.16339	0.407776		30.5	0.19525	0.56225	1.30245	1.96965		30.6	-0.0776	2.654	11.1358	23.3483		0.240002	0.467285	1.02833	2.36671	10.4946		-0.16
		3.90208	-0.0596046																	0.439999	-0.02539	0.278809	1.19824	4.08008		-0.06	1.36865	1.62915	2.43396		30.6	0.19655	0.56485	1.30565	1.97355		30.7	-0.07875	2.6545	11.1396	23.3552		0.34	0.393799	1.27612	3.16284	12.7522		-0.06
		3.90875	-0.0591278																	0.540005	-0.15504	0.244873	1.2937	4.73218		0.040001	0.789063	1.17847	2.21252		30.7	0.1977	0.5658	1.3083	1.977		30.8	-0.07995	2.65605	11.1439	23.362		0.439999	0.452393	1.38696	3.76782	14.7498		0.040001
		3.91542	-0.0596046																	0.640003	-0.22242	0.257565	1.47729	5.45922		0.139999	0.403442	0.842035	2.20239		30.8	0.1989	0.5671	1.3109	1.9804		30.9	-0.08015	2.65785	11.1488	23.369		0.540005	0.359605	1.45044	4.33521	16.7976		0.139999
		3.92208	-0.0596046																	0.740002	-0.2854	0.249268	1.6731	6.19458		0.240002	0.404419	0.960571	2.5752		30.9	0.199	0.5689	1.3142	1.9837		31	-0.08065	2.65975	11.1537	23.3763		0.640003	0.358154	1.60329	4.95485	18.8		0.240002
		3.92875	-0.0596046																	0.84	-0.3147	0.268799	1.84692	6.89673		0.34	0.465576	1.09912	2.99255		31	0.19935	0.57075	1.31555	1.98685		31.1	-0.08145	2.66075	11.1579	23.3838		0.740002	0.333008	1.75977	5.5459	20.7427		0.34
		3.93542	-0.0600815																	0.939999	-0.34644	0.322021	2.09155	7.61987		0.439999	0.507568	1.25439	3.39124		31.1	0.19985	0.57225	1.31745	1.98935		31.2	-0.0821	2.66255	11.1636	23.391		0.84	0.307373	1.91968	6.12671	22.6028		0.439999
		3.94208	-0.0610352																	1.04	-0.34742	0.387451	2.31421	8.32397		0.539997	0.533325	1.411	3.7627		31.2	0.2017	0.5758	1.3214	1.9941		31.3	-0.08285	2.6639	11.1683	23.3988		0.939999	0.290283	2.03149	6.68188	24.4021		0.539997
		3.94875	-0.0624657																	1.14	-0.37329	0.456296	2.54614	9.00122		0.640003	0.572815	1.55792	4.15179		31.3	0.20335	0.57815	1.32485	1.99855		31.4	-0.08345	2.66565	11.1727	23.4054		1.04	0.340083	2.20435	7.26099	26.1853		0.640003
		3.95542	-0.0634193																	1.24	-0.39771	0.47876	2.76099	9.67896		0.740002	0.608521	1.69629	4.5011		31.4	0.20375	0.57985	1.32705	2.00105		31.5	-0.0843	2.66705	11.1771	23.4127		1.14	0.362549	2.3899	7.844	27.9587		0.740002
		3.96208	-0.0638962																	1.34	-0.37427	0.519775	2.98853	10.3606		0.84	0.664734	1.84796	4.87848		31.5	0.204	0.5815	1.3304	2.0046		31.6	-0.08475	2.6685	11.1819	23.4197		1.24	0.385986	2.55493	8.42603	29.6755		0.84
		3.96875	-0.0648499																	1.44	-0.36743	0.598877	3.2063	11.0159		0.939999	0.706177	2.00183	5.20117		31.6	0.2045	0.583	1.3328	2.007		31.7	-0.08435	2.67025	11.1868	23.4275		1.34	0.357178	2.67065	8.97144	31.3323		0.939999
		3.97542	-0.0648499																	1.54	-0.36353	0.656494	3.45337	11.677		1.04	0.749146	2.13855	5.54492		31.7	0.2058	0.5853	1.335	2.0104		31.8	-0.08615	2.67165	11.1919	23.4349		1.44	0.403564	2.84595	9.52173	32.989		1.04
		3.98208	-0.064373																	1.64	-0.35376	0.718015	3.677	12.3538		1.14	0.786255	2.26746	5.89453		31.8	0.20665	0.58725	1.33755	2.01415		31.9	-0.0867	2.67285	11.1961	23.4419		1.54	0.445066	3.00854	10.0623	34.637		1.14
		3.98875	-0.0629425																	1.74	-0.37817	0.774658	3.87622	12.9944		1.24	0.810669	2.39343	6.18579		31.9	0.207	0.5888	1.3399	2.0172		32	-0.08795	2.6744	11.2017	23.45		1.64	0.508057	3.20044	10.6321	36.2488		1.24
		3.99542	-0.0619888																	1.84	-0.33814	0.856689	4.09692	13.6331		1.34	0.862793	2.54248	6.50427		32	0.20875	0.59135	1.34285	2.02115		32.1	-0.0885	2.67555	11.2064	23.4572		1.74	0.515869	3.35669	11.1711	37.8035		1.34
		4.00208	-0.061512																	1.94	-0.34595	0.917236	4.31567	14.2366		1.44	0.891113	2.66333	6.83923		32.1	0.20905	0.59325	1.34465	2.02415		32.2	-0.089	2.6774	11.2114	23.4645		1.84	0.560303	3.54272	11.7078	39.3752		1.44
		4.00875	-0.0605583																	2.04	-0.32837	0.971924	4.51099	14.8752		1.54	0.93042	2.79248	7.14221		32.2	0.2092	0.5947	1.3462	2.0263		32.3	-0.0903	2.6791	11.2161	23.4721		1.94	0.610107	3.72632	12.2107	40.8958		1.54
		4.01542	-0.0600815																	2.14	-0.32153	1.05005	4.73071	15.5227		1.64	0.973145	2.89697	7.46423		32.3	0.20855	0.59555	1.34715	2.02865		32.4	-0.09075	2.6806	11.2205	23.4786		2.04	0.682371	3.95288	12.7458	42.4016		1.64
		4.02208	-0.0596046																	2.24	-0.28442	1.1272	4.94751	16.1702		1.74	1.02515	3.0188	7.78381		32.4	0.20885	0.59775	1.34855	2.03155		32.5	-0.0913	2.68215	11.2257	23.4866		2.14	0.721436	4.10718	13.2556	43.8743		1.74
		4.02875	-0.0600815																	2.34	-0.24439	1.21411	5.17114	16.8323		1.84	1.02905	3.14697	8.08655		32.5	0.2092	0.5994	1.35	2.0348		32.6	-0.09245	2.6832	11.2306	23.4949		2.24	0.767334	4.26636	13.7683	45.2971		1.84
		4.03542	-0.0600815																	2.44	-0.20532	1.26978	5.38501	17.4758		1.94	1.06165	3.24792	8.40308		32.6	0.2106	0.6012	1.3514	2.0376		32.7	-0.09275	2.68455	11.2361	23.5021		2.34	0.806396	4.43921	14.2537	46.6868		1.94
		4.04208	-0.0600815																	2.54	-0.17993	1.31958	5.60474	18.1292		2.04	1.07886	3.36548	8.7301		32.7	0.2109	0.603	1.3531	2.0396		32.8	-0.09355	2.68685	11.2408	23.5088		2.44	0.891846	4.61743	14.7678	48.0447		2.04
		4.04875	-0.0600815																	2.64	-0.16138	1.40845	5.81274	18.7668		2.14	1.11511	3.4823	9.04883		32.8	0.2107	0.6046	1.3549	2.0428		32.9	-0.0946	2.68955	11.2454	23.5162		2.54	0.948973	4.79663	15.2703	49.3665		2.14
		4.05542	-0.0600815																	2.74	-0.15845	1.47388	6.03247	19.385		2.24	1.1554	3.62097	9.36206		32.9	0.2104	0.6057	1.3559	2.0449		33	-0.09625	2.6913	11.2502	23.5233		2.64	1.00073	4.98023	15.7732	50.677		2.24
		4.06208	-0.0600815																	2.84	-0.14771	1.53931	6.26196	20.0168		2.34	1.20618	3.76746	9.70508		33	0.2108	0.6067	1.3568	2.047		33.1	-0.09745	2.69295	11.2535	23.5297		2.74	1.06616	5.15698	16.2898	51.9319		2.34
		4.06875	-0.0600815																	2.94	-0.13501	1.62817	6.47778	20.6194		2.44	1.25305	3.8905	10.0273		33.1	0.2101	0.607	1.3579	2.0502		33.2	-0.0986	2.69495	11.2581	23.5362		2.84	1.11206	5.33765	16.7947	53.2024		2.44
		4.07542	-0.0596046																	3.04	-0.10864	1.72485	6.71118	21.2629		2.54	1.29175	3.99048	10.3239		33.2	0.21005	0.60825	1.35965	2.05345		33.3	-0.0996	2.6959	11.2614	23.5433		2.94	1.17847	5.52905	17.2849	54.468		2.54
		4.08208	-0.0600815																	3.14	-0.09204	1.78638	6.91528	21.8616		2.64	1.33801	4.10364	10.6318		33.3	0.21	0.6093	1.3613	2.0555		33.4	-0.10095	2.6972	11.266	23.5505		3.04	1.21167	5.67749	17.7869	55.677		2.64
		4.08875	-0.0600815																	3.24	-0.0647	1.87427	7.12915	22.4875		2.74	1.38293	4.2262	10.947		33.4	0.21035	0.61055	1.36325	2.05715		33.5	-0.1015	2.69785	11.2703	23.5566		3.14	1.25757	5.82105	18.282	56.885		2.74
		4.09542	-0.0596046																	3.34	-0.04761	1.93433	7.31128	23.0984		2.84	1.42786	4.36218	11.2549		33.5	0.20945	0.61035	1.36405	2.05815		33.6	-0.1025	2.6989	11.2756	23.5631		3.24	1.33374	5.97827	18.7996	58.0618		2.84
		4.10208	-0.0576973																	3.44	-0.02075	2.00024	7.52173	23.7024		2.94	1.45984	4.45593	11.5811		33.6	0.2086	0.6105	1.3656	2.0591		33.7	-0.10205	2.7002	11.2797	23.5705		3.34	1.40894	6.15796	19.2927	59.2415		2.94
		4.10875	-0.0562668																	3.54	-0.000245	2.09888	7.74048	24.2893		3.04	1.49915	4.59949	11.875		33.7	0.20905	0.61175	1.36745	2.06175		33.8	-0.10255	2.70185	11.2848	23.5779		3.44	1.47925	6.32788	19.8025	60.4075		3.04
		4.11542	-0.0548363																	3.64	0.023194	2.18481	7.97583	24.8772		3.14	1.53333	4.7196	12.1846		33.8	0.20915	0.61255	1.36855	2.06455		33.9	-0.10285	2.70375	11.2898	23.5855		3.54	1.53784	6.50562	20.3005	61.552		3.14
		4.12208	-0.0524521																	3.74	0.050049	2.24683	8.20972	25.4861		3.24	1.57434	4.8446	12.4912		33.9	0.20875	0.61325	1.36935	2.06595		34	-0.10425	2.70575	11.2949	23.5937		3.64	1.58472	6.67944	20.8064	62.6829		3.24
		4.12875	-0.0500679																	3.84	0.084229	2.32202	8.40991	26.0945		3.34	1.61633	4.96863	12.8086		34	0.2072	0.6133	1.3694	2.0665		34.1	-0.10615	2.70705	11.2993	23.6011		3.74	1.65112	6.84351	21.3162	63.7844		3.34
		4.13542	-0.0486374																	3.94	0.115967	2.42798	8.61938	26.7083		3.44	1.64856	5.10242	13.1182		34.1	0.2069	0.6136	1.3702	2.0676		34.2	-0.10665	2.70775	11.3043	23.6085		3.84	1.71655	6.99487	21.8035	64.844		3.44
		4.14208	-0.0491142																	4.04	0.131592	2.47681	8.81079	27.3215		3.54	1.68469	5.22644	13.4023		34.2	0.2065	0.6143	1.3705	2.0688		34.3	-0.10655	2.70875	11.309	23.6154		3.94	1.78394	7.17749	22.3162	65.9192		3.54
		4.14875	-0.0505447																	4.14	0.149657	2.55151	8.99878	27.9158		3.64	1.71362	5.36475	13.6949		34.3	0.20515	0.61435	1.37095	2.06955		34.4	-0.107	2.71025	11.3145	23.6231		4.04	1.81909	7.35718	22.8298	66.9524		3.64
		4.15542	-0.0519753																	4.24	0.165771	2.62622	9.20435	28.51		3.74	1.74719	5.50769	13.998		34.4	0.2042	0.6151	1.372	2.0708		34.5	-0.10675	2.7122	11.3189	23.6308		4.14	1.88062	7.53296	23.3259	67.9836		3.74
		4.16208	-0.0534058																	4.34	0.188232	2.70337	9.43579	29.1067		3.84	1.80188	5.61902	14.2969		34.5	0.2039	0.6161	1.3736	2.0718		34.6	-0.1074	2.71415	11.3241	23.638		4.24	1.92651	7.71069	23.8318	68.9758		3.84
		4.16875	-0.0557899																	4.44	0.217529	2.7854	9.67798	29.6692		3.94	1.83606	5.73718	14.6084		34.6	0.2046	0.6167	1.3745	2.0731		34.7	-0.1089	2.7154	11.3287	23.6445		4.34	1.96558	7.89819	24.3083	69.9778		3.94
		4.17542	-0.0581741																	4.54	0.226318	2.87817	9.88696	30.2493		4.04	1.88684	5.88171	14.8936		34.7	0.20475	0.61695	1.37495	2.07365		34.8	-0.1094	2.717	11.3329	23.6516		4.44	2.0061	8.07544	24.8098	70.9548		4.04
		4.18208	-0.0605583																	4.64	0.247803	2.91528	10.0891	30.8167		4.14	1.922	6.02039	15.2041		34.8	0.20495	0.61785	1.37675	2.07425		34.9	-0.10985	2.7182	11.3379	23.6569		4.54	2.04175	8.23022	25.2781	71.9055		4.14
		4.18875	-0.0624657																	4.74	0.2771	3.00122	10.3059	31.3987		4.24	1.96887	6.15906	15.4912		34.9	0.20605	0.61885	1.37795	2.07545		35	-0.1104	2.71905	11.342	23.6639		4.64	2.07983	8.40308	25.7507	72.8245		4.24
		4.19542	-0.0638962																	4.84	0.300537	3.08716	10.4954	31.9592		4.34	2.00305	6.27991	15.7871		35	0.2054	0.6203	1.379	2.0769		35.1	-0.11075	2.72	11.3459	23.6713		4.74	2.11255	8.58423	26.2073	73.7341		4.34
		4.20208	-0.064373																	4.94	0.313232	3.16431	10.719	32.5051		4.44	2.04504	6.39929	16.1025		35.1	0.204	0.6202	1.3797	2.0776		35.2	-0.11115	2.72055	11.3499	23.6776		4.84	2.12964	8.75952	26.6521	74.6458		4.44
		4.20875	-0.0648499																	5.04	0.337647	3.2395	10.9563	33.0569		4.54	2.09583	6.52039	16.4014		35.2	0.2042	0.6206	1.3805	2.0786		35.3	-0.1118	2.72245	11.3551	23.6846		4.94	2.17358	8.91968	27.0769	75.5237		4.54
		4.21542	-0.0653267																	5.14	0.361084	3.32544	11.1926	33.6028		4.64	2.11145	6.64929	16.7197		35.3	0.20425	0.62115	1.38265	2.08025		35.4	-0.11215	2.7245	11.3597	23.6911		5.04	2.21753	9.09741	27.5251	76.3918		4.64
		4.22208	-0.0653267																	5.24	0.381592	3.38306	11.4319	34.1633		4.74	2.14465	6.75085	17.0088		35.4	0.2046	0.6219	1.3841	2.0818		35.5	-0.1131	2.72595	11.3637	23.6979		5.14	2.25854	9.25757	27.9763	77.259		4.74
		4.22875	-0.0634193																	5.34	0.406982	3.45142	11.6428	34.718		4.84	2.1759	6.88953	17.3142		35.5	0.20445	0.62225	1.38415	2.08275		35.6	-0.1141	2.7266	11.3679	23.7043		5.24	2.29858	9.4519	28.4109	78.0862		4.84
		4.23542	-0.061512																	5.44	0.420654	3.53735	11.844	35.2415		4.94	2.20715	7.01843	17.6064		35.6	0.20495	0.62325	1.38485	2.08465		35.7	-0.11385	2.7285	11.3737	23.7109		5.34	2.33569	9.63257	28.8279	78.9075		4.94
		4.24208	-0.0591278																	5.54	0.450927	3.59302	12.0696	35.801		5.04	2.25598	7.1571	17.9111		35.7	0.2059	0.6243	1.3862	2.086		35.8	-0.11425	2.73075	11.3794	23.7182		5.44	2.37964	9.8064	29.2439	79.7063		5.04
		4.24875	-0.0572205																	5.64	0.46167	3.66235	12.2971	36.345		5.14	2.29504	7.28601	18.1963		35.8	0.2076	0.6255	1.3882	2.0884		35.9	-0.1155	2.73225	11.3841	23.7238		5.54	2.40796	9.98901	29.655	80.4924		5.14
		4.25542	-0.0562668																	5.74	0.481201	3.76392	12.5217	36.8958		5.24	2.32922	7.41003	18.4805		35.9	0.20855	0.62765	1.38985	2.09035		36	-0.11625	2.7323	11.3876	23.7304		5.64	2.45483	10.1863	30.0808	81.2834		5.24
		4.26208	-0.0557899																	5.84	0.507568	3.84204	12.7346	37.4172		5.34	2.37805	7.52722	18.75		36	0.20925	0.62905	1.39095	2.09165		36.1	-0.1172	2.73305	11.3926	23.737		5.74	2.5144	10.3552	30.4998	82.0793		5.34
		4.26875	-0.0562668																	5.94	0.518799	3.91284	12.9812	37.9529		5.44	2.42102	7.66785	19.0234		36.1	0.21105	0.63065	1.39335	2.09435		36.2	-0.1184	2.734	11.3972	23.7432		5.84	2.55737	10.5525	30.9138	82.843		5.44
		4.27542	-0.058651																	6.04	0.542236	3.98511	13.196	38.5037		5.54	2.46008	7.80261	19.3047		36.2	0.212	0.6322	1.3957	2.0956		36.3	-0.1194	2.7353	11.4018	23.7502		5.94	2.61206	10.738	31.3318	83.593		5.54
		4.28208	-0.0619888																	6.14	0.556885	4.0564	13.405	39.0496		5.64	2.49915	7.92371	19.5859		36.3	0.21275	0.63415	1.39735	2.09695		36.4	-0.12075	2.7364	11.4061	23.757		6.04	2.66089	10.9294	31.7849	84.3274		5.64
		4.28875	-0.067234																	6.24	0.578857	4.13403	13.6331	39.5715		5.74	2.5304	8.04089	19.8672		36.4	0.2137	0.6356	1.3981	2.0988		36.5	-0.1214	2.73735	11.4101	23.7633		6.14	2.72534	11.1052	32.2126	85.0793		5.74
		4.29542	-0.0710487																	6.34	0.594482	4.23071	13.8323	40.1028		5.84	2.58118	8.16589	20.1348		36.5	0.2157	0.6368	1.4003	2.1024		36.6	-0.12235	2.7375	11.4144	23.7699		6.24	2.79956	11.2947	32.6345	85.804		5.84
		4.30208	-0.0729561																	6.44	0.621826	4.33423	14.0334	40.6165		5.94	2.62024	8.27332	20.4043		36.6	0.21655	0.63725	1.40105	2.10405		36.7	-0.1233	2.73795	11.4189	23.776		6.34	2.86792	11.4646	33.0662	86.5071		5.94
		4.30875	-0.0734329																	6.54	0.632568	4.39575	14.2317	41.178		6.04	2.6554	8.37878	20.6699		36.7	0.21755	0.63805	1.40225	2.10545		36.8	-0.12495	2.7385	11.4232	23.7834		6.44	2.92261	11.6404	33.4998	87.2063		6.04
		4.31542	-0.0739098																	6.64	0.654053	4.45239	14.4231	41.6917		6.14	2.70032	8.4823	20.9258		36.8	0.21845	0.63905	1.40385	2.10715		36.9	-0.125	2.73825	11.4274	23.7902		6.54	2.95483	11.8074	33.9226	87.8928		6.14
		4.32208	-0.0729561																	6.74	0.671631	4.54028	14.6106	42.2112		6.24	2.73938	8.59167	21.1836		36.9	0.2204	0.641	1.4053	2.1096		37	-0.1255	2.7385	11.4322	23.7959		6.64	3.01929	11.9851	34.3601	88.5588		6.24
		4.32875	-0.0705719																	6.84	0.704834	4.60669	14.7942	42.6956		6.34	2.77844	8.70496	21.4453		37	0.2216	0.6421	1.407	2.1123		37.1	-0.12685	2.7393	11.4373	23.8035		6.74	3.07788	12.157	34.7683	89.2151		6.34
		4.33542	-0.0667572																	6.94	0.727295	4.67993	14.9827	43.2239		6.44	2.82922	8.83191	21.7148		37.1	0.22365	0.64365	1.40905	2.11465		37.2	-0.1268	2.73965	11.4418	23.8097		6.84	3.15405	12.321	35.1824	89.842		6.44
		4.34208	-0.0634193																	7.04	0.742919	4.75806	15.1467	43.7473		6.54	2.87219	8.94128	21.9805		37.2	0.2255	0.6452	1.4105	2.1167		37.3	-0.1267	2.7411	11.4475	23.8154		6.94	3.20679	12.4773	35.6121	90.4924		6.54
		4.34875	-0.061512																	7.14	0.753662	4.82153	15.3254	44.2463		6.64	2.91907	9.06628	22.2246		37.3	0.22735	0.64665	1.41185	2.11835		37.4	-0.12735	2.7433	11.4532	23.8227		7.04	3.26245	12.6306	36.0271	91.1106		6.64
		4.35542	-0.0605583																	7.24	0.767334	4.89966	15.5188	44.7483		6.74	2.97571	9.17957	22.4688		37.4	0.2279	0.6471	1.4125	2.1199		37.5	-0.12865	2.74385	11.4571	23.8289		7.14	3.30249	12.7976	36.4158	91.7561		6.74
		4.36208	-0.0600815																	7.34	0.778076	4.97876	15.7053	45.2629		6.84	3.03235	9.2948	22.7168		37.5	0.22845	0.64795	1.41405	2.12195		37.6	-0.1292	2.74455	11.4616	23.8355		7.24	3.34937	12.9695	36.8132	92.344		6.84
		4.36875	-0.0591278																	7.44	0.801514	5.04517	15.8792	45.7473		6.94	3.05579	9.40808	22.9668		37.6	0.22995	0.64945	1.41615	2.12445		37.7	-0.129	2.7449	11.4657	23.8424		7.34	3.41479	13.1296	37.2263	92.9563		6.94
		4.37542	-0.058651																	7.54	0.819093	5.09009	16.0764	46.2415		7.04	3.09778	9.53992	23.2314		37.7	0.2316	0.6507	1.4169	2.1258		37.8	-0.1298	2.7456	11.4704	23.8487		7.44	3.49683	13.2908	37.6345	93.5637		7.04
		4.38208	-0.0600815																	7.64	0.848389	5.17798	16.2913	46.7551		7.14	3.14075	9.67273	23.4854		37.8	0.2325	0.6526	1.4195	2.1287		37.9	-0.13095	2.7465	11.4757	23.8549		7.54	3.55884	13.427	38.009	94.1492		7.14
		4.38875	-0.0605583																	7.74	0.873779	5.26587	16.5081	47.2864		7.24	3.18762	9.79773	23.7432		37.9	0.2332	0.6535	1.421	2.1302		38	-0.1324	2.74755	11.4791	23.8614		7.64	3.61401	13.5935	38.3904	94.7151		7.24
		4.39542	-0.0596046																	7.84	0.889404	5.3479	16.6877	47.7727		7.34	3.24036	9.9325	24.0068		38	0.2342	0.6548	1.4219	2.1319		38.1	-0.1322	2.7488	11.4841	23.8681		7.74	3.68237	13.7615	38.783	95.2864		7.34
		4.40208	-0.0576973																	7.94	0.914795	5.41626	16.9026	48.3137		7.44	3.26672	10.0487	24.2695		38.1	0.23495	0.65495	1.42265	2.13285		38.2	-0.1323	2.7498	11.4889	23.875		7.84	3.74194	13.9089	39.1921	95.8245		7.44
		4.40875	-0.0567436																	8.04	0.934326	5.47485	17.092	48.8		7.54	3.3175	10.1698	24.5352		38.2	0.23695	0.65685	1.42475	2.13505		38.3	-0.13275	2.7503	11.4937	23.8816		7.94	3.78394	14.0779	39.5955	96.384		7.54
		4.41542	-0.0572205																	8.14	0.942139	5.54517	17.2971	49.3118		7.64	3.35657	10.287	24.7988		38.3	0.23785	0.65825	1.42635	2.13735		38.4	-0.13345	2.75185	11.4993	23.8878		8.04	3.8562	14.2283	39.99	96.9133		7.64
		4.42208	-0.0576973																	8.24	0.95874	5.59595	17.4924	49.8215		7.74	3.39563	10.4081	25.0684		38.4	0.2391	0.6589	1.427	2.1387		38.5	-0.1335	2.75295	11.504	23.8936		8.14	3.9187	14.3865	40.3474	97.4465		7.74
		4.42875	-0.0576973																	8.34	0.975342	5.68774	17.6956	50.3215		7.84	3.4386	10.537	25.3379		38.5	0.23875	0.65915	1.42825	2.13875		38.6	-0.13375	2.7546	11.509	23.9001		8.24	3.98901	14.533	40.7361	97.9504		7.84
		4.43542	-0.0581741																	8.44	0.98999	5.75903	17.8938	50.8147		7.94	3.49133	10.6581	25.5996		38.6	0.2391	0.6606	1.4295	2.141		38.7	-0.13415	2.75595	11.5146	23.9071		8.34	4.05737	14.6873	41.1248	98.4973		7.94
		4.44208	-0.0581741																	8.54	1.00855	5.85571	18.1096	51.3079		8.04	3.52063	10.7831	25.8652		38.7	0.23945	0.66065	1.43115	2.14255		38.8	-0.1348	2.75655	11.5198	23.9133		8.44	4.11792	14.8396	41.4861	98.9758		8.04
		4.44875	-0.0581741																	8.64	1.02319	5.93286	18.3157	51.7893		8.14	3.56555	10.9061	26.1211		38.8	0.24	0.6617	1.4324	2.1438		38.9	-0.13445	2.7572	11.5234	23.9183		8.54	4.16577	14.989	41.8875	99.469		8.14
		4.45542	-0.0576973																	8.74	1.0564	6.01294	18.5051	52.2639		8.24	3.61047	11.0331	26.3848		38.9	0.2409	0.6627	1.4339	2.1457		39	-0.13375	2.75795	11.5284	23.924		8.64	4.22534	15.1775	42.2654	99.9446		8.24
		4.46208	-0.0581741																	8.84	1.07886	6.0686	18.7131	52.7297		8.34	3.64954	11.1425	26.6511		39	0.24135	0.66285	1.43565	2.14715		39.1	-0.1339	2.75935	11.533	23.9303		8.74	4.26245	15.3474	42.6287	100.431		8.34
		4.46875	-0.0596046																	8.94	1.09448	6.1311	18.928	53.2122		8.44	3.68665	11.2635	26.916		39.1	0.2392	0.6615	1.4356	2.1473		39.2	-0.1335	2.7619	11.5383	23.9378		8.84	4.3103	15.4734	42.9968	100.897		8.44
		4.47542	-0.0619888																	9.04	1.11694	6.177	19.1282	53.6702		8.54	3.73352	11.3866	27.1797		39.2	0.2375	0.6608	1.4343	2.1468		39.3	-0.1338	2.7641	11.5437	23.9448		8.94	4.36499	15.6062	43.3484	101.381		8.54
		4.48208	-0.0634193																	9.14	1.13062	6.24927	19.3215	54.1448		8.64	3.76575	11.5048	27.4424		39.3	0.2379	0.6615	1.4348	2.1483		39.4	-0.1342	2.7653	11.5491	23.9513		9.04	4.41187	15.7625	43.7	101.83		8.64
		4.48875	-0.0648499																	9.24	1.15405	6.30786	19.5208	54.6057		8.74	3.79797	11.6393	27.6953		39.4	0.23825	0.66315	1.43655	2.15065		39.5	-0.13435	2.7666	11.5545	23.9584		9.14	4.46851	15.9109	44.0613	102.278		8.74
		4.49542	-0.0658035																	9.34	1.17944	6.37817	19.7004	55.0579		8.84	3.83899	11.755	27.9609		39.5	0.2384	0.6641	1.4374	2.1527		39.6	-0.1351	2.76775	11.5585	23.9647		9.24	4.49976	16.0632	44.4343	102.707		8.84
		4.50208	-0.0667572																	9.44	1.19116	6.42114	19.8958	55.5042		8.94	3.8761	11.8658	28.207		39.6	0.23855	0.66455	1.43935	2.15465		39.7	-0.13505	2.7687	11.5629	23.9709		9.34	4.54663	16.2156	44.7859	103.133		8.94
		4.50875	-0.067234																	9.54	1.21362	6.48267	20.0823	55.9641		9.04	3.92493	11.9777	28.4551		39.7	0.2383	0.6649	1.4395	2.1562		39.8	-0.13455	2.77005	11.5671	23.9773		9.44	4.57788	16.3796	45.1394	103.535		9.04
		4.51542	-0.067234																	9.64	1.23608	6.53442	20.259	56.4377		9.14	3.95422	12.08	28.7129		39.8	0.2386	0.6654	1.4415	2.1583		39.9	-0.13385	2.77185	11.5731	23.9853		9.54	4.6394	16.5427	45.4998	103.968		9.14
		4.52208	-0.067234																	9.74	1.25659	6.5979	20.4592	56.8997		9.24	3.99915	12.2057	28.9629		39.9	0.2397	0.6672	1.4434	2.1604		40	-0.13365	2.77445	11.5779	23.9926		9.64	4.68628	16.7029	45.8455	104.378		9.24
		4.52875	-0.067234																	9.84	1.27319	6.65356	20.6516	57.342		9.34	4.03821	12.3221	29.1973		40	0.2416	0.6689	1.4455	2.1635		40.1	-0.13375	2.77635	11.5829	23.9991		9.74	4.71362	16.8259	46.1794	104.782		9.34
		4.53542	-0.067234																	9.94	1.29858	6.72974	20.8313	57.803		9.44	4.06946	12.4315	29.4648		40.1	0.24305	0.66955	1.44685	2.16565		40.2	-0.1335	2.77865	11.5883	24.0057		9.84	4.74487	16.9783	46.531	105.173		9.44
		4.54208	-0.0658035																	10.04	1.3103	6.80786	21.011	58.2327		9.54	4.10852	12.5331	29.7148		40.2	0.2437	0.6707	1.4489	2.1673		40.3	-0.1336	2.7805	11.5925	24.0129		9.94	4.78589	17.1443	46.8728	105.573		9.54
		4.54875	-0.0638962																	10.14	1.33179	6.89185	21.1926	58.6604		9.64	4.14172	12.6444	29.9473		40.3	0.24505	0.67265	1.45075	2.16925		40.4	-0.1342	2.7824	11.5975	24.0213		10.04	4.82397	17.3132	47.2	105.963		9.64
		4.55542	-0.061512																	10.24	1.36011	6.96704	21.3577	59.1086		9.74	4.1759	12.7489	30.2002		40.4	0.246	0.6744	1.4533	2.1714		40.5	-0.13395	2.7853	11.6031	24.0282		10.14	4.85913	17.4285	47.5359	106.35		9.74
		4.56208	-0.0596046																	10.34	1.37476	7.04614	21.5383	59.5393		9.84	4.21497	12.8661	30.4385		40.5	0.2477	0.6764	1.4551	2.1739		40.6	-0.13395	2.78735	11.608	24.0357		10.24	4.90894	17.572	47.8845	106.726		9.84
		4.56875	-0.058651																	10.44	1.37573	7.10767	21.7092	59.9563		9.94	4.25793	12.9833	30.6846		40.6	0.24945	0.67885	1.45665	2.17615		40.7	-0.13445	2.78885	11.6126	24.0426		10.34	4.94995	17.7224	48.2068	107.086		9.94
		4.57542	-0.0567436																	10.54	1.39038	7.16919	21.8997	60.4026		10.04	4.29993	13.0839	30.9258		40.7	0.2503	0.6806	1.4585	2.1777		40.8	-0.1339	2.79035	11.6174	24.0496		10.44	5.00562	17.8875	48.5359	107.432		10.04
		4.58208	-0.0548363																	10.64	1.40796	7.21411	22.0891	60.8225		10.14	4.35071	13.1932	31.1875		40.8	0.2519	0.6819	1.4609	2.1788		40.9	-0.13405	2.7924	11.6216	24.0575		10.54	5.05444	18.0417	48.864	107.793		10.14
		4.58875	-0.0529289																	10.74	1.43042	7.26978	22.303	61.2747		10.24	4.38196	13.2948	31.4141		40.9	0.25195	0.68355	1.46245	2.18005		41	-0.1342	2.79425	11.6265	24.0637		10.64	5.09644	18.2029	49.2009	108.161		10.24
		4.59542	-0.0514984																	10.84	1.42651	7.34009	22.4827	61.72		10.34	4.41907	13.3944	31.6543		41	0.25255	0.68615	1.46405	2.18225		41.1	-0.1343	2.7965	11.6311	24.0699		10.74	5.14526	18.3474	49.531	108.519		10.34
		4.60208	-0.0505447																	10.94	1.45581	7.39868	22.6624	62.175		10.44	4.44739	13.5009	31.9014		41.1	0.25385	0.68925	1.46655	2.18475		41.2	-0.13395	2.7981	11.6366	24.0769		10.84	5.21851	18.5144	49.866	108.891		10.44
		4.60875	-0.0505447																	11.04	1.48315	7.45337	22.8557	62.6028		10.54	4.48645	13.618	32.1279		41.2	0.2548	0.6919	1.4687	2.1863		41.3	-0.13385	2.79985	11.6426	24.0835		10.94	5.28296	18.6746	50.2	109.278		10.54
		4.61542	-0.0519753																	11.14	1.4939	7.50708	23.0422	63.0491		10.64	4.54504	13.7384	32.3643		41.3	0.25705	0.69465	1.47165	2.18945		41.4	-0.1337	2.80185	11.6472	24.0898		11.04	5.32495	18.8376	50.5408	109.632		10.64
		4.62208	-0.0529289																	11.24	1.52515	7.58521	23.2395	63.4983		10.74	4.59387	13.861	32.6221		41.4	0.25815	0.69685	1.47305	2.19045		41.5	-0.1334	2.8043	11.6525	24.097		11.14	5.36401	18.9861	50.8689	109.968		10.74
		4.62875	-0.0543594																	11.34	1.55054	7.65356	23.4641	63.9456		10.84	4.63293	13.9696	32.8584		41.5	0.25915	0.69965	1.47535	2.19165		41.6	-0.13275	2.8068	11.6586	24.1041		11.24	5.41284	19.1638	51.1794	110.304		10.84
		4.63542	-0.0562668																	11.44	1.573	7.70337	23.6545	64.3899		10.94	4.65833	14.0927	33.1064		41.6	0.25985	0.70105	1.47805	2.19295		41.7	-0.1322	2.80925	11.6641	24.1107		11.34	5.45142	19.343	51.4758	110.68		10.94
		4.64208	-0.0572205																	11.54	1.58276	7.77173	23.8401	64.8215		11.04	4.70129	14.202	33.3252		41.7	0.25995	0.70195	1.47945	2.19425		41.8	-0.13255	2.8124	11.6705	24.1184		11.44	5.50757	19.5007	51.7898	111.018		11.04
		4.64875	-0.0576973																	11.64	1.59009	7.82983	24.0095	65.241		11.14	4.74036	14.3231	33.5557		41.8	0.2616	0.7038	1.4812	2.1963		41.9	-0.13105	2.81495	11.6752	24.1243		11.54	5.57202	19.6589	52.1218	111.364		11.14
		4.65542	-0.0576973																	11.74	1.62378	7.89478	24.1877	65.6575		11.24	4.78333	14.4247	33.7861		41.9	0.26285	0.70585	1.48365	2.19835		42	-0.13095	2.81695	11.6801	24.1313		11.64	5.62183	19.8123	52.4548	111.697		11.24
		4.66208	-0.0581741																	11.84	1.6355	7.96118	24.344	66.0481		11.34	4.8302	14.5282	34.0303		42	0.264	0.7071	1.4855	2.2		42.1	-0.13065	2.81985	11.6844	24.1389		11.74	5.66284	19.9666	52.738	112.011		11.34
		4.66875	-0.0591278																	11.94	1.65503	8.04907	24.5061	66.4778		11.44	4.87122	14.661	34.2607		42.1	0.2657	0.7083	1.4878	2.2017		42.2	-0.1306	2.82235	11.6891	24.1455		11.84	5.70288	20.1472	53.0359	112.313		11.44
		4.67542	-0.0591278																	12.04	1.65894	8.0979	24.6819	66.884		11.54	4.92395	14.7704	34.4912		42.2	0.26725	0.70955	1.48935	2.20385		42.3	-0.1309	2.8238	11.6929	24.1524		11.94	5.72632	20.3093	53.3445	112.615		11.54
		4.68208	-0.0591278																	12.14	1.68433	8.16821	24.8792	67.3196		11.64	4.96497	14.8856	34.7197		42.3	0.2692	0.7109	1.4912	2.2057		42.4	-0.12985	2.8256	11.6981	24.1584		12.04	5.78589	20.4705	53.6619	112.929		11.64
		4.68875	-0.0591278																	12.24	1.69214	8.22095	25.0334	67.7239		11.74	5.02063	14.996	34.9355		42.4	0.27105	0.71315	1.49305	2.20805		42.5	-0.1295	2.82755	11.7029	24.1657		12.14	5.83276	20.6189	53.9275	113.228		11.74
		4.69542	-0.0596046																	12.34	1.71167	8.28735	25.2014	68.134		11.84	5.05188	15.1093	35.1465		42.5	0.2714	0.7145	1.4943	2.2097		42.6	-0.1294	2.8296	11.7077	24.1727		12.24	5.8728	20.7859	54.2488	113.53		11.84
		4.70208	-0.0600815																	12.44	1.71558	8.35571	25.3538	68.509		11.94	5.09094	15.2323	35.3652		42.6	0.2728	0.7155	1.4956	2.2116		42.7	-0.13	2.8318	11.7133	24.1797		12.34	5.90308	20.9333	54.5525	113.806		11.94
		4.70875	-0.0605583																	12.54	1.7273	8.41821	25.5393	68.9465		12.04	5.13	15.3358	35.5957		42.7	0.2747	0.7171	1.4973	2.2134		42.8	-0.1292	2.8323	11.7177	24.1852		12.44	5.94116	21.073	54.8425	114.084		12.04
		4.71542	-0.0619888																	12.64	1.73901	8.4729	25.7424	69.3547		12.14	5.16125	15.4452	35.8262		42.8	0.2766	0.7191	1.4995	2.2156		42.9	-0.1295	2.8346	11.7224	24.1922		12.54	5.96851	21.2019	55.1218	114.367		12.14
		4.72208	-0.0629425																	12.74	1.75659	8.54126	25.9397	69.759		12.24	5.20422	15.5741	36.0488		42.9	0.2772	0.7205	1.5015	2.2171		43	-0.1299	2.8359	11.7271	24.1982		12.64	6.03345	21.3528	55.4075	114.62		12.24
		4.72875	-0.064373																	12.84	1.78198	8.6311	26.1428	70.175		12.34	5.25696	15.7108	36.2734		43	0.27835	0.72075	1.50345	2.21805		43.1	-0.13005	2.8373	11.7309	24.2045		12.74	6.07788	21.4714	55.6941	114.922		12.34
		4.73542	-0.0658035																	12.94	1.79565	8.69556	26.3362	70.6184		12.44	5.29468	15.8345	36.4948		43.1	0.27935	0.72175	1.50625	2.21965		43.2	-0.12995	2.83925	11.7356	24.2114		12.84	6.11206	21.6072	55.9783	115.185		12.44
		4.74208	-0.0677109																	13.04	1.81323	8.76392	26.5491	71.011		12.54	5.32434	15.9403	36.7139		43.2	0.2809	0.7223	1.5087	2.2215		43.3	-0.13085	2.84075	11.7402	24.2181		12.94	6.14722	21.7107	56.2712	115.452		12.54
		4.74875	-0.0691414																	13.14	1.82983	8.83911	26.7434	71.4006		12.64	5.354	16.05	36.9603		43.3	0.2815	0.7235	1.5108	2.2236		43.4	-0.12985	2.84215	11.7447	24.224		13.04	6.18628	21.8435	56.572	115.695		12.64
		4.75542	-0.0700951																	13.24	1.84351	8.89575	26.9133	71.7874		12.74	5.40991	16.1489	37.1803		43.4	0.2824	0.7247	1.512	2.2248		43.5	-0.12955	2.84405	11.7502	24.2311		13.14	6.23511	21.9841	56.8513	115.943		12.74
		4.76208	-0.0705719																	13.34	1.87671	8.99536	27.0891	72.2112		12.84	5.4552	16.2587	37.4033		43.5	0.2837	0.7259	1.5134	2.2268		43.6	-0.129	2.84565	11.7554	24.2379		13.24	6.29761	22.1111	57.1404	116.173		12.84
		4.76875	-0.0710487																	13.44	1.89917	9.06763	27.2756	72.6165		12.94	5.49426	16.3563	37.6475		43.6	0.2848	0.7269	1.5143	2.2277		43.7	-0.12975	2.8468	11.7604	24.2447		13.34	6.33179	22.2546	57.407	116.416		12.94
		4.77542	-0.0710487																	13.54	1.90991	9.14771	27.468	73.0383		13.04	5.53564	16.4602	37.8607		43.7	0.2859	0.7279	1.5161	2.2298		43.8	-0.13045	2.84775	11.7644	24.2507		13.44	6.37769	22.3757	57.6833	116.66		13.04
		4.78208	-0.0691414																	13.64	1.94312	9.22778	27.6438	73.4124		13.14	5.58765	16.5552	38.0729		43.8	0.28725	0.72925	1.51765	2.23155		43.9	-0.13105	2.84885	11.7684	24.2567		13.54	6.40015	22.5222	57.9675	116.901		13.14
		4.78875	-0.0662804																	13.74	1.96362	9.33228	27.8088	73.8235		13.24	5.61145	16.6669	38.2803		43.9	0.2888	0.7308	1.5199	2.2333		44	-0.1307	2.84975	11.7723	24.2633		13.64	6.46167	22.6599	58.2478	117.154		13.24
		4.79542	-0.0629425																	13.84	1.97729	9.41724	28.0051	74.2249		13.34	5.65442	16.788	38.499		44	0.29045	0.73265	1.52175	2.23465		44.1	-0.1305	2.8511	11.7768	24.2704		13.74	6.49878	22.7966	58.5232	117.383		13.34
		4.80208	-0.0600815																	13.94	2.00464	9.49243	28.1956	74.6262		13.44	5.69348	16.8856	38.71		44.1	0.2915	0.7334	1.5243	2.2362		44.2	-0.1298	2.8529	11.7816	24.2768		13.84	6.56226	22.9675	58.8132	117.6		13.44
		4.80875	-0.0576973																	14.04	2.03198	9.56274	28.3752	75.0051		13.54	5.7384	16.993	38.915		44.2	0.2919	0.7338	1.5261	2.2369		44.3	-0.12975	2.8548	11.7866	24.284		13.94	6.61987	23.0994	59.0994	117.833		13.54
		4.81542	-0.0553131																	14.14	2.04956	9.63892	28.553	75.4114		13.64	5.75793	17.118	39.126		44.3	0.2928	0.7344	1.5285	2.2385		44.4	-0.1297	2.85685	11.7909	24.2904		14.04	6.68628	23.2419	59.3865	118.046		13.64
		4.82208	-0.0538826																	14.24	2.0769	9.70923	28.7209	75.8215		13.74	5.80676	17.243	39.3311		44.4	0.2939	0.7359	1.531	2.2405		44.5	-0.1291	2.8592	11.7948	24.2973		14.14	6.73901	23.3904	59.6365	118.296		13.74
		4.82875	-0.0543594																	14.34	2.09644	9.79517	28.8772	76.2395		13.84	5.83606	17.3407	39.5322		44.5	0.2942	0.7367	1.5316	2.2422		44.6	-0.129	2.8611	11.7997	24.3044		14.24	6.82104	23.533	59.9099	118.523		13.84
		4.83542	-0.0553131																	14.44	2.11597	9.85962	29.0706	76.6125		13.94	5.85754	17.4481	39.7334		44.6	0.29425	0.73665	1.53325	2.24325		44.7	-0.12895	2.8627	11.8042	24.3111		14.34	6.90161	23.6633	60.1877	118.761		13.94
		4.84208	-0.0567436																	14.54	2.1355	9.92603	29.2581	77.0188		14.04	5.90051	17.5712	39.9326		44.7	0.29425	0.73715	1.53505	2.24495		44.8	-0.1291	2.86265	11.8089	24.318		14.44	6.97534	23.8162	60.4685	119.003		14.04
		4.84875	-0.0562668																	14.64	2.15308	9.97485	29.4348	77.4192		14.14	5.95715	17.6981	40.1611		44.8	0.29485	0.73805	1.53615	2.24635		44.9	-0.1287	2.8631	11.8129	24.3243		14.54	7.03394	23.9646	60.7322	119.218		14.14
		4.85542	-0.0562668																	14.74	2.16577	10.0364	29.6067	77.8284		14.24	5.99622	17.8192	40.3799		44.9	0.29685	0.73955	1.53725	2.24745		45	-0.12835	2.8646	11.8182	24.3309		14.64	7.10815	24.0837	61.0056	119.419		14.24
		4.86208	-0.0562668																	14.84	2.19507	10.0852	29.7883	78.2327		14.34	6.04895	17.9344	40.6162		45	0.29835	0.74095	1.53845	2.24885		45.1	-0.1288	2.86625	11.8235	24.3377		14.74	7.16284	24.238	61.2634	119.671		14.34
		4.86875	-0.0576973																	14.94	2.22534	10.1448	29.9475	78.6379		14.44	6.08606	18.036	40.835		45.1	0.2995	0.7435	1.54	2.2511		45.2	-0.12945	2.8664	11.8289	24.3436		14.84	7.26343	24.3972	61.5183	119.92		14.44
		4.87542	-0.058651																	15.04	2.25269	10.1956	30.092	79.0247		14.54	6.12708	18.1337	41.0576		45.2	0.30165	0.74495	1.54175	2.25215		45.3	-0.1305	2.86775	11.8338	24.3495		14.94	7.30347	24.5271	61.7732	120.144		14.54
		4.88208	-0.0600815																	15.14	2.27417	10.2756	30.2405	79.4153		14.64	6.15051	18.2333	41.2744		45.3	0.3033	0.7454	1.5429	2.2541		45.4	-0.1305	2.8689	11.838	24.3552		15.04	7.36792	24.6736	62.0251	120.349		14.64
		4.88875	-0.0619888																	15.24	2.2937	10.3342	30.4026	79.7844		14.74	6.18665	18.3397	41.502		45.4	0.30525	0.74735	1.54435	2.25605		45.5	-0.12995	2.8696	11.8426	24.362		15.14	7.42456	24.8123	62.2693	120.566		14.74
		4.89542	-0.064373																	15.34	2.31226	10.4114	30.5969	80.135		14.84	6.23315	18.4526	41.7242		45.5	0.30545	0.74825	1.54605	2.25725		45.6	-0.1296	2.86965	11.8476	24.3688		15.24	7.48608	24.95	62.53	120.805		14.84
		4.90208	-0.0667572																	15.44	2.32007	10.4583	30.7708	80.4827		14.94	6.28918	18.5575	41.9424		45.6	0.30655	0.74975	1.54705	2.25965		45.7	-0.12885	2.8705	11.8516	24.3746		15.34	7.51538	25.1003	62.7761	121.022		14.94
		4.90875	-0.0681877																	15.54	2.32202	10.5266	30.9329	80.8792		15.04	6.32239	18.6747	42.1553		45.7	0.30705	0.74985	1.54735	2.26035		45.8	-0.12865	2.87135	11.8562	24.3819		15.44	7.56323	25.24	63.0173	121.241		15.04
		4.91542	-0.0691414																	15.64	2.32983	10.5872	31.0618	81.2444		15.14	6.35852	18.7928	42.3438		45.8	0.3082	0.7503	1.5487	2.2618		45.9	-0.128	2.87285	11.8614	24.3894		15.54	7.64136	25.3552	63.2546	121.46		15.14
		4.92208	-0.0696182																	15.74	2.34937	10.6516	31.2219	81.6116		15.24	6.39172	18.9042	42.5566		45.9	0.3089	0.7501	1.5507	2.2626		46	-0.1281	2.8743	11.8665	24.3957		15.64	7.70581	25.4861	63.5115	121.677		15.24
		4.92875	-0.0686646																	15.84	2.36499	10.717	31.3665	81.9631		15.34	6.43176	18.9911	42.7646		46	0.3094	0.7507	1.5528	2.2642		46.1	-0.1288	2.8752	11.8712	24.4023		15.74	7.73218	25.6121	63.7488	121.891		15.34
		4.93542	-0.067234																	15.94	2.38062	10.7708	31.5149	82.3245		15.44	6.47961	19.1073	42.9727		46.1	0.3104	0.7514	1.5548	2.2657		46.2	-0.12865	2.876	11.8756	24.4092		15.84	7.79077	25.7468	64.0066	122.082		15.44
		4.94208	-0.0653267																	16.04	2.40308	10.844	31.678	82.6672		15.54	6.51868	19.2225	43.1641		46.2	0.3116	0.7522	1.5567	2.2671		46.3	-0.12895	2.87755	11.8804	24.4163		15.94	7.83276	25.8552	64.2712	122.284		15.54
		4.94875	-0.0624657																	16.14	2.41284	10.8889	31.8323	83.0168		15.64	6.55579	19.3378	43.3809		46.3	0.31225	0.75215	1.55825	2.26825		46.4	-0.1297	2.87825	11.885	24.4234		16.04	7.86597	25.9851	64.5173	122.468		15.64
		4.95542	-0.0605583																	16.24	2.44116	10.9231	32.0129	83.3655		15.74	6.60168	19.4423	43.583		46.4	0.3135	0.753	1.5601	2.2698		46.5	-0.13	2.8793	11.8902	24.4316		16.14	7.93042	26.1326	64.7556	122.659		15.74
		4.96208	-0.0596046																	16.34	2.43042	10.9768	32.1741	83.7239		15.84	6.63489	19.5516	43.7979		46.5	0.3137	0.7536	1.5613	2.2707		46.6	-0.1298	2.8813	11.8951	24.4384		16.24	7.96167	26.281	64.9783	122.847		15.84
		4.96875	-0.0600815																	16.44	2.46509	11.0134	32.365	84.0984		15.94	6.66809	19.6532	43.9912		46.6	0.3141	0.7538	1.5626	2.2724		46.7	-0.129	2.8821	11.8999	24.4459		16.34	8.00952	26.4011	65.2097	123.033		15.94
		4.97542	-0.0610352																	16.54	2.48511	11.0647	32.5256	84.4543		16.04	6.70325	19.7626	44.1572		46.7	0.31475	0.75405	1.56315	2.27285		46.8	-0.12865	2.8831	11.9053	24.4534		16.44	8.03101	26.5437	65.4441	123.201		16.04
		4.98208	-0.0624657																	16.64	2.49976	11.1194	32.7053	84.8157		16.14	6.74817	19.8641	44.374		46.8	0.31495	0.75495	1.56435	2.27405		46.9	-0.1288	2.88495	11.9116	24.4609		16.54	8.08862	26.696	65.6902	123.391		16.14
		4.98875	-0.0629425																	16.74	2.51929	11.1516	32.8723	85.1741		16.24	6.77747	19.9755	44.5713		46.9	0.3148	0.7562	1.5652	2.2761		47	-0.12935	2.8861	11.9161	24.467		16.64	8.12671	26.8503	65.9343	123.565		16.24
		4.99542	-0.0638962																	16.84	2.54175	11.2131	33.0549	85.5364		16.34	6.82532	20.076	44.7676		47	0.31525	0.75725	1.56575	2.27775		47.1	-0.1303	2.88775	11.9208	24.4743		16.74	8.15308	26.9861	66.156	123.732		16.34
		5.00208	-0.0638962																	16.94	2.5564	11.2551	33.2258	85.8909		16.44	6.86633	20.1835	44.9609		47.1	0.3155	0.7573	1.5677	2.2783		47.2	-0.13045	2.8887	11.9255	24.481		16.84	8.20874	27.1238	66.3777	123.889		16.44
		5.00875	-0.0629425																	17.04	2.57495	11.2874	33.4143	86.2336		16.54	6.91223	20.3094	45.1475		47.2	0.3169	0.7581	1.5695	2.2789		47.3	-0.13045	2.88885	11.9312	24.4869		16.94	8.28101	27.2742	66.5867	124.086		16.54
		5.01542	-0.0619888																	17.14	2.58472	11.3362	33.5979	86.5969		16.64	6.94348	20.4247	45.3623		47.3	0.31815	0.75955	1.57095	2.28035		47.4	-0.1306	2.89035	11.9362	24.4933		17.04	8.32788	27.4304	66.825	124.251		16.64
		5.02208	-0.0610352																	17.24	2.60327	11.4172	33.8	86.9417		16.74	6.98254	20.538	45.5596		47.4	0.31905	0.76135	1.57255	2.28145		47.5	-0.13045	2.8917	11.9411	24.5003		17.14	8.36597	27.5583	67.0466	124.439		16.74
		5.02875	-0.0619888																	17.34	2.61108	11.4836	33.9465	87.3186		16.84	7.01379	20.6552	45.7236		47.5	0.31915	0.76225	1.57325	2.28215		47.6	-0.13075	2.89245	11.9458	24.507		17.24	8.41479	27.6931	67.3083	124.618		16.84
		5.03542	-0.064373																	17.44	2.63745	11.5608	34.1331	87.6682		16.94	7.05286	20.7684	45.9092		47.6	0.31855	0.76245	1.57425	2.28315		47.7	-0.1308	2.89305	11.9502	24.5147		17.34	8.4519	27.8416	67.5583	124.806		16.94
		5.04208	-0.067234																	17.54	2.65112	11.6135	34.2952	88.0227		17.04	7.10364	20.8759	46.1162		47.7	0.318	0.7628	1.5752	2.2842		47.8	-0.1309	2.8935	11.9543	24.5214		17.44	8.49097	27.988	67.8162	124.993		17.04
		5.04875	-0.0691414																	17.64	2.66968	11.6868	34.4583	88.3772		17.14	7.14856	20.9911	46.3447		47.8	0.3172	0.7625	1.575	2.2847		47.9	-0.13095	2.8944	11.9587	24.5269		17.54	8.52417	28.1248	68.0603	125.173		17.14
		5.05542	-0.0710487																	17.74	2.69702	11.7434	34.6594	88.6995		17.24	7.19031	21.079	46.5537		47.9	0.31695	0.76365	1.57595	2.28575		48	-0.1319	2.89595	11.9629	24.5332		17.64	8.57495	28.2478	68.3103	125.341		17.24
		5.06208	-0.0729561																	17.84	2.70776	11.8108	34.8108	89.0227		17.34	7.23743	21.162	46.7578		48	0.3173	0.7639	1.5774	2.2868		48.1	-0.13205	2.897	11.9672	24.5391		17.74	8.62573	28.3728	68.5476	125.509		17.34
		5.06875	-0.0734329																	17.94	2.72729	11.845	34.9631	89.3625		17.44	7.26282	21.2675	46.9473		48.1	0.31755	0.76565	1.57925	2.28975		48.2	-0.1317	2.89795	11.9712	24.5458		17.84	8.69019	28.5134	68.7849	125.669		17.44
		5.07542	-0.0720024																	18.04	2.72534	11.9006	35.1194	89.6946		17.54	7.3009	21.3817	47.1455		48.2	0.3179	0.7667	1.5799	2.291		48.3	-0.1318	2.8992	11.9754	24.552		17.94	8.72534	28.6453	69.0115	125.845		17.54
		5.08208	-0.0705719																	18.14	2.75366	11.9856	35.3	90.0374		17.64	7.34875	21.4706	47.3652		48.3	0.31835	0.76735	1.58025	2.29185		48.4	-0.13225	2.9	11.9807	24.5589		18.04	8.7771	28.7839	69.2468	126.01		17.64
		5.08875	-0.0696182																	18.24	2.77563	12.0623	35.4646	90.3679		17.74	7.38684	21.5712	47.5615		48.4	0.31895	0.76795	1.58055	2.29415		48.5	-0.1325	2.90125	11.9855	24.5656		18.14	8.81323	28.8962	69.449	126.157		17.74
		5.09542	-0.0681877																	18.34	2.80444	12.136	35.6399	90.7249		17.84	7.43469	21.6874	47.7578		48.5	0.31935	0.76945	1.58195	2.29595		48.6	-0.132	2.9023	11.9906	24.5724		18.24	8.86206	29.031	69.6814	126.329		17.84
		5.10208	-0.0667572																	18.44	2.83374	12.1848	35.7942	91.0374		17.94	7.48547	21.7772	47.9688		48.6	0.31985	0.77065	1.58315	2.29665		48.7	-0.1328	2.9048	11.9963	24.5793		18.34	8.90503	29.1521	69.8787	126.493		17.94
		5.10875	-0.0653267																	18.54	2.86108	12.2473	35.9368	91.3538		18.04	7.52844	21.8866	48.1602		48.7	0.3195	0.7718	1.5842	2.2976		48.8	-0.1328	2.9054	12.0012	24.5858		18.44	8.95776	29.2771	70.0876	126.628		18.04
		5.11542	-0.0638962																	18.64	2.87183	12.2913	36.0686	91.6731		18.14	7.57922	22.0018	48.3691		48.8	0.32025	0.77345	1.58535	2.29925		48.9	-0.13325	2.908	12.006	24.5931		18.54	9.00757	29.4167	70.2878	126.789		18.14
		5.12208	-0.0629425																	18.74	2.89917	12.3811	36.2229	91.9934		18.24	7.61047	22.1229	48.5547		48.9	0.3206	0.7744	1.5868	2.3014		49	-0.13275	2.90955	12.01	24.5998		18.64	9.04956	29.531	70.4802	126.947		18.24
		5.12875	-0.0638962																	18.84	2.92065	12.4456	36.3616	92.3196		18.34	7.64758	22.2303	48.7402		49	0.32075	0.77515	1.58865	2.30255		49.1	-0.1328	2.91155	12.0138	24.6071		18.74	9.09058	29.6775	70.656	127.089		18.34
		5.13542	-0.0658035																	18.94	2.94604	12.5237	36.5471	92.6672		18.44	7.69641	22.33	48.9297		49.1	0.32145	0.77535	1.58935	2.30295		49.2	-0.1333	2.9132	12.0178	24.6141		18.84	9.14429	29.8152	70.8503	127.24		18.44
		5.14208	-0.0681877																	19.04	2.96948	12.6096	36.7219	92.9836		18.54	7.73254	22.4403	49.1377		49.2	0.32225	0.77625	1.59045	2.30365		49.3	-0.13305	2.9144	12.0217	24.6201		18.94	9.19507	29.9402	71.0378	127.377		18.54
		5.14875	-0.0696182																	19.14	2.99683	12.6799	36.8811	93.304		18.64	7.76965	22.5419	49.335		49.3	0.32255	0.77685	1.59155	2.30525		49.4	-0.1324	2.91615	12.0274	24.6285		19.04	9.24878	30.075	71.2371	127.531		18.64
		5.15542	-0.0710487																	19.24	3.02124	12.761	37.0452	93.6506		18.74	7.82434	22.6317	49.5146		49.4	0.32235	0.77675	1.59175	2.30645		49.5	-0.1323	2.918	12.032	24.6345		19.14	9.30054	30.2039	71.4441	127.66		18.74
		5.16208	-0.0724792																	19.34	3.04077	12.8196	37.1877	93.9846		18.84	7.86145	22.7294	49.7139		49.5	0.32285	0.77785	1.59255	2.30755		49.6	-0.132	2.92	12.0368	24.6412		19.24	9.34351	30.3464	71.657	127.821		18.84
		5.16875	-0.0724792																	19.44	3.05054	12.8684	37.343	94.3069		18.94	7.88879	22.8309	49.8936		49.6	0.32335	0.77945	1.59375	2.30915		49.7	-0.1326	2.9217	12.0413	24.6481		19.34	9.38062	30.4812	71.8582	127.959		18.94
		5.17542	-0.0720024																	19.54	3.07495	12.9377	37.5081	94.6477		19.04	7.93176	22.9442	50.0967		49.7	0.32445	0.78125	1.59585	2.31015		49.8	-0.1336	2.9229	12.045	24.6547		19.44	9.427	30.6311	72.0452	128.115		19.04
		5.18208	-0.0720024																	19.64	3.08569	13.0071	37.6711	94.969		19.14	7.98352	23.0272	50.2969		49.8	0.3253	0.7826	1.5971	2.3111		49.9	-0.1345	2.9244	12.0487	24.6612		19.54	9.4646	30.7468	72.2234	128.25		19.14
		5.18875	-0.0720024																	19.74	3.09351	13.0852	37.8137	95.2776		19.24	8.01477	23.1171	50.4766		49.9	0.3258	0.7828	1.5994	2.3116		50	-0.1346	2.9253	12.0522	24.6676		19.64	9.51001	30.8879	72.4172	128.391		19.24
		5.19542	-0.0715256																	19.84	3.10376	13.1384	37.9646	95.6121		19.34	8.05188	23.2089	50.6543		50	0.32655	0.78325	1.60015	2.31345		50.1	-0.1353	2.927	12.0569	24.6747		19.74	9.5354	31.0012	72.6028	128.544		19.34
		5.20208	-0.0710487																	19.94	3.12476	13.1995	38.1145	95.9475		19.44	8.08801	23.3094	50.835		50.1	0.32725	0.78315	1.60175	2.31535		50.2	-0.13625	2.9285	12.0613	24.6826		19.84	9.58862	31.1443	72.8162	128.687		19.44
		5.20875	-0.0710487																	20.04	3.13159	13.2542	38.2698	96.2542		19.54	8.13098	23.4305	51.0342		50.2	0.32805	0.78505	1.60365	2.31735		50.3	-0.13695	2.92905	12.0648	24.6889		19.94	9.60815	31.2693	73.0037	128.82		19.54
		5.21542	-0.0715256																	20.14	3.14526	13.301	38.4182	96.5872		19.64	8.17395	23.5204	51.2139		50.3	0.32995	0.78725	1.60585	2.31855		50.4	-0.1371	2.92995	12.0686	24.6955		20.04	9.66089	31.4177	73.199	128.982		19.64
		5.22208	-0.0720024																	20.24	3.15308	13.342	38.5745	96.8918		19.74	8.21887	23.6219	51.3936		50.4	0.3308	0.7885	1.6074	2.3192		50.5	-0.13685	2.9316	12.0736	24.7014		20.14	9.71069	31.5496	73.3816	129.121		19.74
		5.22875	-0.0720024																	20.34	3.17261	13.4172	38.7395	97.1995		19.84	8.25598	23.7372	51.5908		50.5	0.3306	0.7896	1.6088	2.3208		50.6	-0.13695	2.93365	12.0785	24.7094		20.24	9.73413	31.6882	73.5593	129.256		19.84
		5.23542	-0.0715256																	20.44	3.18628	13.469	38.9084	97.509		19.94	8.29504	23.8387	51.7705		50.6	0.33095	0.79035	1.61055	2.32325		50.7	-0.13635	2.93515	12.0833	24.7163		20.34	9.78394	31.8201	73.7419	129.394		19.94
		5.24208	-0.0710487																	20.54	3.19507	13.5012	39.0657	97.8088		20.04	8.32629	23.9481	51.958		50.7	0.332	0.7909	1.612	2.3243		50.8	-0.13735	2.93655	12.0883	24.7238		20.44	9.823	31.9333	73.9177	129.523		20.04
		5.24875	-0.0710487																	20.64	3.21704	13.5486	39.2283	98.1082		20.14	8.37512	24.036	52.1318		50.8	0.33235	0.79195	1.61295	2.32445		50.9	-0.13795	2.93775	12.0921	24.7303		20.54	9.86987	32.0486	74.1111	129.652		20.14
		5.25542	-0.0705719																	20.74	3.23413	13.6047	39.4094	98.4436		20.24	8.41125	24.1425	52.2949		50.9	0.3322	0.792	1.614	2.3254		51	-0.13815	2.93845	12.0968	24.7366		20.64	9.90747	32.1819	74.3147	129.797		20.24
		5.26208	-0.0696182																	20.84	3.25171	13.6536	39.6047	98.7834		20.34	8.45422	24.2401	52.4824		51	0.332	0.7919	1.6144	2.326		51.1	-0.13835	2.93885	12.1014	24.7436		20.74	9.94507	32.2898	74.5125	129.948		20.34
		5.26875	-0.0691414																	20.94	3.26929	13.7063	39.7708	99.092		20.44	8.49915	24.3612	52.6855		51.1	0.3332	0.7935	1.615	2.3277		51.2	-0.13765	2.93925	12.1064	24.7511		20.84	9.97632	32.4412	74.7039	130.051		20.44
		5.27542	-0.0696182																	21.04	3.28491	13.7512	39.9504	99.4124		20.54	8.54797	24.4686	52.8906		51.2	0.3346	0.7946	1.6157	2.3282		51.3	-0.1369	2.94035	12.1118	24.7583		20.94	10.0212	32.5437	74.8972	130.199		20.54
		5.28208	-0.0700951																	21.14	3.29272	13.804	40.1243	99.7346		20.64	8.57629	24.5634	53.0674		51.3	0.33575	0.79535	1.61715	2.32985		51.4	-0.137	2.9418	12.1163	24.7657		21.04	10.074	32.6707	75.0945	130.342		20.64
		5.28875	-0.0700951																	21.24	3.32202	13.8606	40.2922	100.024		20.74	8.62024	24.6639	53.2578		51.4	0.3373	0.797	1.6193	2.3319		51.5	-0.13815	2.9428	12.1203	24.773		21.14	10.1257	32.7791	75.3044	130.468		20.74
		5.29542	-0.0691414																	21.34	3.3396	13.9211	40.4504	100.338		20.84	8.66418	24.7743	53.4463		51.5	0.33785	0.79755	1.62025	2.33255		51.6	-0.13815	2.94255	12.1237	24.7791		21.24	10.1619	32.9148	75.5183	130.576		20.84
		5.30208	-0.0691414																	21.44	3.36108	13.9622	40.6047	100.674		20.94	8.71008	24.871	53.6367		51.6	0.3392	0.7977	1.6215	2.333		51.7	-0.13855	2.94335	12.1276	24.7856		21.34	10.2009	33.0203	75.6931	130.711		20.94
		5.30875	-0.0691414																	21.54	3.37085	14.011	40.761	100.973		21.04	8.755	24.9784	53.8281		51.7	0.3414	0.7985	1.623	2.3342		51.8	-0.1394	2.94425	12.1313	24.7914		21.44	10.2537	33.1648	75.8835	130.83		21.04
		5.31542	-0.0691414																	21.64	3.39624	14.095	40.9075	101.277		21.14	8.79407	25.0729	54.0078		51.8	0.34175	0.79875	1.62435	2.33525		51.9	-0.14	2.9454	12.1355	24.7981		21.54	10.2917	33.2888	76.072	130.957		21.14
		5.32208	-0.0696182																	21.74	3.43237	14.1643	41.0686	101.583		21.24	8.83704	25.1893	54.1914		51.9	0.3432	0.8001	1.6256	2.3362		52	-0.13985	2.9463	12.1394	24.8039		21.64	10.3386	33.4314	76.2498	131.083		21.24
		5.32875	-0.0705719																	21.84	3.45288	14.2317	41.2004	101.873		21.34	8.87415	25.2889	54.377		52	0.34425	0.80105	1.62735	2.33715		52.1	-0.1403	2.94795	12.1442	24.8105		21.74	10.3748	33.573	76.4285	131.205		21.34
		5.33542	-0.0720024																	21.94	3.47534	14.2815	41.3381	102.159		21.44	8.91418	25.3954	54.5537		52.1	0.3455	0.802	1.6296	2.3375		52.2	-0.14065	2.9492	12.1487	24.8181		21.84	10.4167	33.7107	76.6306	131.308		21.44
		5.34208	-0.0739098																	22.04	3.48315	14.3381	41.4788	102.456		21.54	8.94934	25.4755	54.7119		52.2	0.34575	0.80225	1.63095	2.33765		52.3	-0.14045	2.94995	12.1532	24.8256		21.94	10.4675	33.8201	76.8103	131.443		21.54
		5.34875	-0.0753403																	22.14	3.50757	14.4075	41.6028	102.739		21.64	8.98547	25.58	54.8691		52.3	0.3462	0.8026	1.6326	2.3387		52.4	-0.14075	2.95085	12.1579	24.8322		22.04	10.5085	33.9392	76.9919	131.55		21.64
		5.35542	-0.0758171																	22.24	3.53198	14.4827	41.7463	103.056		21.74	9.04016	25.6581	55.0449		52.4	0.34715	0.80275	1.63405	2.33985		52.5	-0.14155	2.95175	12.1621	24.8383		22.14	10.5466	34.075	77.1511	131.668		21.74
		5.36208	-0.0743866																	22.34	3.55249	14.5618	41.8899	103.362		21.84	9.08313	25.7733	55.2129		52.5	0.3477	0.8034	1.6359	2.3411		52.6	-0.1416	2.95295	12.1668	24.8453		22.24	10.5798	34.1687	77.3054	131.805		21.84
		5.36875	-0.0724792																	22.44	3.59058	14.6272	42.0237	103.652		21.94	9.12024	25.8944	55.3848		52.6	0.34835	0.80295	1.63705	2.34165		52.7	-0.1415	2.9546	12.1717	24.8519		22.34	10.6384	34.2605	77.4617	131.912		21.94
		5.37542	-0.0710487																	22.54	3.61304	14.6946	42.175	103.934		22.04	9.1593	25.9843	55.5723		52.7	0.3487	0.8036	1.6382	2.343		52.8	-0.14055	2.9563	12.1769	24.8593		22.44	10.6941	34.363	77.6345	132.029		22.04
		5.38208	-0.0700951																	22.64	3.63696	14.7615	42.3396	104.233		22.14	9.19641	26.08	55.75		52.8	0.34865	0.80375	1.63935	2.34445		52.9	-0.14065	2.95775	12.1822	24.8668		22.54	10.7517	34.4597	77.7957	132.156		22.14
		5.38875	-0.0686646																	22.74	3.67065	14.8372	42.5022	104.525		22.24	9.23254	26.1981	55.9307		52.9	0.3495	0.8054	1.6409	2.3466		53	-0.14115	2.95815	12.1874	24.8742		22.64	10.8074	34.5603	77.9568	132.281		22.24
		5.39542	-0.0677109																	22.84	3.70386	14.8948	42.6565	104.843		22.34	9.28015	26.2802	56.1299		53	0.3497	0.8065	1.6424	2.348		53.1	-0.14245	2.95895	12.1913	24.8812		22.74	10.8513	34.6472	78.1199	132.397		22.34
		5.40208	-0.0681877																	22.94	3.73218	14.9387	42.8215	105.123		22.44	9.31458	26.3778	56.2979		53.1	0.35035	0.80675	1.64375	2.34915		53.2	-0.14225	2.95925	12.1954	24.8886		22.84	10.908	34.7322	78.283	132.506		22.44
		5.40875	-0.0686646																	23.04	3.74976	15.011	42.9797	105.426		22.54	9.35754	26.4677	56.4775		53.2	0.3508	0.8076	1.6449	2.3505		53.3	-0.1428	2.95995	12.1995	24.8953		22.94	10.9509	34.8347	78.448	132.619		22.54
		5.41542	-0.0686646																	23.14	3.7688	15.0593	43.1355	105.736		22.64	9.40833	26.5614	56.6611		53.3	0.3521	0.8077	1.6461	2.3523		53.4	-0.1428	2.9607	12.2035	24.9009		23.04	10.989	34.9353	78.6072	132.724		22.64
		5.42208	-0.0681877																	23.24	3.79663	15.1184	43.302	106.035		22.74	9.44836	26.66	56.8347		53.4	0.35275	0.80885	1.64735	2.35345		53.5	-0.14375	2.9614	12.2075	24.9075		23.14	11.0437	35.0525	78.7712	132.847		22.74
		5.42875	-0.0681877																	23.34	3.8064	15.1614	43.47	106.34		22.84	9.47571	26.7694	57.0215		53.5	0.35285	0.80935	1.64825	2.35525		53.6	-0.1454	2.96225	12.211	24.9134		23.24	11.1082	35.158	78.9451	132.972		22.84
		5.43542	-0.0686646																	23.44	3.81616	15.2083	43.636	106.627		22.94	9.51868	26.8593	57.2012		53.6	0.3536	0.8092	1.6487	2.3565		53.7	-0.14655	2.962	12.2147	24.9202		23.34	11.1633	35.2776	79.137	133.103		22.94
		5.44208	-0.0696182																	23.54	3.83569	15.2844	43.8	106.951		23.04	9.55774	26.9413	57.373		53.7	0.35465	0.80975	1.65005	2.35765		53.8	-0.1474	2.96235	12.2192	24.9271		23.44	11.238	35.3992	79.3308	133.248		23.04
		5.44875	-0.0696182																	23.64	3.86499	15.3567	43.9661	107.223		23.14	9.58899	27.0585	57.5332		53.8	0.3564	0.8106	1.6514	2.3592		53.9	-0.1482	2.9625	12.2222	24.9335		23.54	11.2947	35.5085	79.5105	133.383		23.14
		5.45542	-0.0696182																	23.74	3.8894	15.4299	44.1038	107.534		23.24	9.62805	27.1483	57.6816		53.9	0.35595	0.81145	1.65335	2.36055		54	-0.14885	2.9639	12.2261	24.9401		23.64	11.3181	35.6492	79.6853	133.477		23.24
		5.46208	-0.0686646																	23.84	3.91284	15.4924	44.2522	107.835		23.34	9.66711	27.2382	57.8535		54	0.3559	0.8127	1.6542	2.3629		54.1	-0.14955	2.96365	12.2303	24.9469		23.74	11.3611	35.7839	79.864	133.574		23.34
		5.46875	-0.067234																	23.94	3.92065	15.5627	44.4241	108.115		23.44	9.69641	27.3495	58		54.1	0.3575	0.815	1.6554	2.3649		54.2	-0.1502	2.96425	12.2343	24.9528		23.84	11.4001	35.9197	80.0554	133.674		23.44
		5.47542	-0.0662804																	24.04	3.94019	15.6389	44.5842	108.392		23.54	9.74036	27.4559	58.1768		54.2	0.3577	0.816	1.6561	2.3652		54.3	-0.1499	2.9653	12.2383	24.9596		23.94	11.4514	36.0266	80.2161	133.778		23.54
		5.48208	-0.0653267																	24.14	3.96362	15.7131	44.7366	108.661		23.64	9.77942	27.5712	58.335		54.3	0.35745	0.81665	1.65725	2.36555		54.4	-0.15095	2.9667	12.2431	24.9667		24.04	11.491	36.1541	80.3767	133.895		23.64
		5.48875	-0.0648499																	24.24	3.97046	15.7786	44.8801	108.912		23.74	9.81067	27.6727	58.5029		54.4	0.358	0.8174	1.6584	2.3663		54.5	-0.15175	2.96705	12.2468	24.973		24.14	11.532	36.2771	80.5388	134.031		23.74
		5.49542	-0.0648499																	24.34	3.99683	15.8684	45.0286	109.201		23.84	9.84192	27.7626	58.6709		54.5	0.35745	0.81715	1.65975	2.36725		54.6	-0.1516	2.96785	12.2517	24.9794		24.24	11.574	36.4167	80.698	134.139		23.84
		5.50208	-0.0658035																	24.44	4.01147	15.9407	45.1653	109.473		23.94	9.88684	27.87	58.8389		54.6	0.35755	0.81775	1.66045	2.36855		54.7	-0.1521	2.969	12.2571	24.9858		24.34	11.6248	36.5613	80.8445	134.246		23.94
		5.50875	-0.0667572																	24.54	4.02417	16.0081	45.3186	109.743		24.04	9.92981	27.9794	58.9912		54.7	0.35715	0.81865	1.66145	2.37005		54.8	-0.1527	2.9711	12.2615	24.9918		24.44	11.6599	36.6765	80.9753	134.346		24.04
		5.51542	-0.0677109																	24.64	4.04468	16.052	45.4758	110.004		24.14	9.97473	28.077	59.1709		54.8	0.3565	0.8184	1.6622	2.3716		54.9	-0.15265	2.9723	12.2661	24.9988		24.54	11.7019	36.8025	81.115	134.415		24.14
		5.52208	-0.0681877																	24.74	4.06323	16.1194	45.6135	110.306		24.24	10.006	28.1669	59.3311		54.9	0.35735	0.81945	1.66335	2.37275		55	-0.15325	2.97315	12.2703	25.0048		24.64	11.741	36.9431	81.2556	134.488		24.24
		5.52875	-0.0681877																	24.84	4.07788	16.1711	45.76	110.586		24.34	10.045	28.2567	59.5029		55	0.3581	0.8205	1.6637	2.374		55.1	-0.154	2.97345	12.2751	25.011		24.74	11.782	37.0544	81.4294	134.575		24.34
		5.53542	-0.0686646																	24.94	4.09644	16.2268	45.8987	110.857		24.44	10.088	28.3817	59.6846		55.1	0.35795	0.82115	1.66385	2.37575		55.2	-0.15435	2.9742	12.2795	25.0173		24.84	11.8201	37.1746	81.5496	134.674		24.44
		5.54208	-0.0686646																	25.04	4.1189	16.2649	46.0305	111.104		24.54	10.1144	28.4706	59.8477		55.2	0.35795	0.82195	1.66435	2.37705		55.3	-0.1536	2.97525	12.2835	25.0232		24.94	11.8572	37.2703	81.6707	134.768		24.54
		5.54875	-0.0681877																	25.14	4.14038	16.3118	46.1575	111.383		24.64	10.1622	28.5829	60.0166		55.3	0.3576	0.8228	1.6649	2.3782		55.4	-0.15385	2.976	12.2889	25.0291		25.04	11.8982	37.3972	81.8289	134.869		24.64
		5.55542	-0.067234																	25.24	4.16479	16.3557	46.2893	111.669		24.74	10.1935	28.6649	60.1846		55.4	0.357	0.8232	1.6648	2.3784		55.5	-0.15465	2.97725	12.2942	25.0364		25.14	11.9578	37.5251	81.988	134.954		24.74
		5.56208	-0.067234																	25.34	4.19897	16.429	46.425	111.934		24.84	10.2325	28.7626	60.3369		55.5	0.3579	0.8241	1.6663	2.3802		55.6	-0.1544	2.97835	12.298	25.0424		25.24	11.9978	37.6687	82.1355	135.033		24.84
		5.56875	-0.0677109																	25.44	4.22681	16.488	46.5876	112.177		24.94	10.2716	28.8641	60.5166		55.6	0.3573	0.8244	1.6676	2.381		55.7	-0.15545	2.9804	12.3027	25.0495		25.34	12.0447	37.7781	82.2625	135.115		24.94
		5.57542	-0.0681877																	25.54	4.24048	16.5486	46.7419	112.458		25.04	10.3107	28.954	60.6768		55.7	0.3571	0.8252	1.6683	2.3823		55.8	-0.1555	2.98055	12.3069	25.0557		25.44	12.0896	37.8816	82.4246	135.225		25.04
		5.58208	-0.0681877																	25.64	4.25952	16.6106	46.8821	112.725		25.14	10.34	29.0302	60.8545		55.8	0.35695	0.82605	1.66895	2.38345		55.9	-0.15595	2.9809	12.3111	25.0617		25.54	12.1316	37.9978	82.572	135.314		25.14
		5.58875	-0.0677109																	25.74	4.28589	16.6877	47.0491	113.019		25.24	10.3761	29.121	61.0117		55.9	0.35765	0.82645	1.66935	2.38485		56	-0.15675	2.98165	12.3148	25.0678		25.64	12.1624	38.1047	82.7024	135.428		25.24
		5.59542	-0.0677109																	25.84	4.32495	16.7268	47.1858	113.257		25.34	10.4191	29.203	61.1953		56	0.3581	0.8271	1.6701	2.3867		56.1	-0.1576	2.98235	12.3192	25.0739		25.74	12.2224	38.2351	82.8542	135.539		25.34
		5.60208	-0.0677109																	25.94	4.34839	16.7815	47.3186	113.523		25.44	10.4679	29.2987	61.3613		56.1	0.35805	0.82725	1.67055	2.38825		56.2	-0.1582	2.9823	12.3235	25.0805		25.84	12.2771	38.3367	82.9656	135.633		25.44
		5.60875	-0.0681877																	26.04	4.3855	16.8694	47.4827	113.786		25.54	10.507	29.3807	61.5215		56.2	0.35815	0.82765	1.67105	2.38885		56.3	-0.1595	2.9829	12.3284	25.0868		25.94	12.3279	38.4597	83.1023	135.723		25.54
		5.61542	-0.0681877																	26.14	4.42163	16.927	47.6301	114.061		25.64	10.5359	29.4683	61.691		56.3	0.3584	0.8281	1.6719	2.39		56.4	-0.15865	2.9844	12.333	25.0926		26.04	12.364	38.5828	83.2527	135.823		25.64
		5.62208	-0.0681877																	26.24	4.45483	16.9934	47.7864	114.326		25.74	10.5773	29.5682	61.8516		56.4	0.35775	0.82845	1.67255	2.39075		56.5	-0.1591	2.98575	12.3381	25.0995		26.14	12.4109	38.6912	83.3787	135.925		25.74
		5.62875	-0.0686646																	26.34	4.48315	17.053	47.9553	114.605		25.84	10.6163	29.6698	62.0195		56.5	0.35795	0.82795	1.67385	2.39105		56.6	-0.15855	2.9866	12.3424	25.1055		26.24	12.4519	38.8044	83.5095	136.038		25.84
		5.63542	-0.0686646																	26.44	4.50562	17.0872	48.095	114.889		25.94	10.6593	29.7596	62.1992		56.6	0.358	0.8282	1.6751	2.3919		56.7	-0.15825	2.98855	12.3475	25.1126		26.34	12.5037	38.8914	83.6228	136.137		25.94
		5.64208	-0.0681877																	26.54	4.53101	17.1204	48.2317	115.172		26.04	10.6964	29.8729	62.3516		56.7	0.3579	0.8284	1.6768	2.3924		56.8	-0.15815	2.98975	12.3519	25.1195		26.44	12.5457	38.9783	83.7908	136.212		26.04
		5.64875	-0.067234																	26.64	4.5603	17.1848	48.3782	115.432		26.14	10.7394	29.9725	62.5352		56.8	0.35745	0.82875	1.67845	2.39325		56.9	-0.1577	2.99105	12.3564	25.1258		26.54	12.5945	39.0701	83.9021	136.296		26.14
		5.65542	-0.0681877																	26.74	4.59546	17.2571	48.5598	115.701		26.24	10.7706	30.0819	62.6992		56.9	0.35735	0.82935	1.68015	2.39435		57	-0.15775	2.9921	12.3603	25.1322		26.64	12.6208	39.1921	84.0359	136.375		26.24
		5.66208	-0.0705719																	26.84	4.62769	17.3049	48.7053	115.976		26.34	10.8097	30.1718	62.8652		57	0.3575	0.8295	1.6813	2.3958		57.1	-0.1577	2.99325	12.365	25.1391		26.74	12.6746	39.2986	84.156	136.45		26.34
		5.66875	-0.0729561																	26.94	4.66187	17.387	48.8547	116.254		26.44	10.8582	30.271	63.0114		57.1	0.3576	0.83	1.6829	2.397		57.2	-0.15845	2.9941	12.3694	25.1464		26.84	12.7	39.3982	84.2849	136.509		26.44
		5.67542	-0.0753403																	27.04	4.68042	17.4651	49.0129	116.507		26.54	10.8917	30.3827	63.1738		57.2	0.3572	0.8301	1.6844	2.3975		57.3	-0.1586	2.99495	12.3724	25.1522		26.94	12.739	39.5095	84.4099	136.585		26.54
		5.68208	-0.0777245																	27.14	4.68823	17.5178	49.1487	116.782		26.64	10.9308	30.4843	63.3145		57.3	0.3571	0.8312	1.687	2.399		57.4	-0.158	2.9961	12.3767	25.1586		27.04	12.7839	39.5994	84.5623	136.673		26.64
		5.68875	-0.0796318																	27.24	4.71851	17.5872	49.2883	117.051		26.74	10.9659	30.5624	63.4746		57.4	0.35705	0.83265	1.68805	2.39935		57.5	-0.15825	2.9973	12.3814	25.1648		27.14	12.8093	39.6833	84.6853	136.738		26.74
		5.69542	-0.0796318																	27.34	4.74292	17.6663	49.4534	117.314		26.84	10.9972	30.6542	63.6445		57.5	0.3569	0.8337	1.6889	2.4011		57.6	-0.1574	2.99905	12.3852	25.1715		27.24	12.8464	39.7712	84.824	136.814		26.84
		5.70208	-0.0786781																	27.44	4.76782	17.7361	49.5681	117.577		26.94	11.0255	30.7391	63.7979		57.6	0.35735	0.83485	1.69045	2.40235		57.7	-0.157	3.0002	12.3898	25.1783		27.34	12.8826	39.8777	84.9695	136.908		26.94
		5.70875	-0.0786781																	27.54	4.79077	17.8411	49.7239	117.832		27.04	11.0646	30.829	63.9502		57.7	0.3572	0.8354	1.6916	2.4031		57.8	-0.15615	3.0019	12.3942	25.1841		27.44	12.9265	39.9998	85.1189	137.003		27.04
		5.71542	-0.0786781																	27.64	4.78687	17.9153	49.8528	118.071		27.14	11.1134	30.913	64.1045		57.8	0.35705	0.83705	1.69275	2.40455		57.9	-0.155	3.00325	12.3992	25.1911		27.54	12.9744	40.1052	85.2312	137.102		27.14
		5.72208	-0.0782013																	27.74	4.823	18.01	50.0042	118.341		27.24	11.1388	31.0126	64.251		57.9	0.3567	0.8384	1.6925	2.4044		58	-0.15455	3.0045	12.4034	25.1979		27.64	12.9978	40.2087	85.3953	137.199		27.24
		5.72875	-0.0762939																	27.84	4.83765	18.0657	50.1282	118.592		27.34	11.171	31.1034	64.3945		58	0.35815	0.84075	1.69385	2.40605		58.1	-0.154	3.00645	12.408	25.2049		27.74	13.031	40.3201	85.5515	137.309		27.34
		5.73542	-0.0753403																	27.94	4.85132	18.1418	50.259	118.854		27.44	11.214	31.201	64.5586		58.1	0.3578	0.8412	1.6937	2.4065		58.2	-0.1545	3.0071	12.4117	25.2104		27.84	13.072	40.4246	85.7195	137.405		27.44
		5.74208	-0.0739098																	28.04	4.86401	18.1936	50.3987	119.081		27.54	11.2491	31.285	64.7383		58.2	0.35855	0.84245	1.69515	2.40865		58.3	-0.15445	3.0081	12.4164	25.2164		27.94	13.116	40.531	85.8416	137.513		27.54
		5.74875	-0.0715256																	28.14	4.88062	18.2493	50.5305	119.334		27.64	11.2745	31.3905	64.8984		58.3	0.35875	0.84375	1.69685	2.41015		58.4	-0.1543	3.00975	12.42	25.2218		28.04	13.1658	40.6394	86.0359	137.617		27.64
		5.75542	-0.0681877																	28.24	4.90015	18.3	50.6477	119.561		27.74	11.3136	31.4862	65.0703		58.4	0.3594	0.8447	1.6979	2.4115		58.5	-0.1541	3.0116	12.424	25.2275		28.14	13.199	40.7625	86.196	137.719		27.74
		5.76208	-0.0658035																	28.34	4.93335	18.3333	50.7727	119.807		27.84	11.3546	31.5741	65.2285		58.5	0.3596	0.8452	1.6995	2.4131		58.6	-0.154	3.0128	12.4282	25.2337		28.24	13.2263	40.8875	86.3328	137.813		27.84
		5.76875	-0.0658035																	28.44	4.94653	18.3972	50.8875	120.047		27.94	11.3966	31.6669	65.376		58.6	0.3594	0.8459	1.7008	2.4144		58.7	-0.1531	3.0139	12.4325	25.24		28.34	13.2703	41.0095	86.4978	137.907		27.94
		5.77542	-0.0667572																	28.54	4.96167	18.4475	51.0588	120.275		28.04	11.4357	31.7684	65.5303		58.7	0.35955	0.84715	1.70175	2.41595		58.8	-0.1536	3.0163	12.4367	25.2477		28.44	13.3142	41.1296	86.6472	137.994		28.04
		5.78208	-0.0681877																	28.64	4.98804	18.4807	51.1936	120.509		28.14	11.4923	31.8641	65.6846		58.8	0.35955	0.84895	1.70285	2.41795		58.9	-0.15375	3.0173	12.4406	25.2534		28.54	13.3503	41.2244	86.7478	138.081		28.14
		5.78875	-0.0700951																	28.74	5.00269	18.5334	51.3518	120.779		28.24	11.5314	31.9618	65.8369		58.9	0.3597	0.8497	1.7042	2.4195		59	-0.15355	3.01825	12.4442	25.259		28.64	13.386	41.3596	86.8909	138.154		28.24
		5.79542	-0.0720024																	28.84	5.0271	18.5735	51.4719	121.036		28.34	11.5704	32.0438	66.001		59	0.3594	0.8509	1.7059	2.4213		59.1	-0.15355	3.01915	12.4489	25.265		28.74	13.4167	41.4724	87.0154	138.247		28.34
		5.80208	-0.0729561																	28.94	5.02808	18.6428	51.6018	121.296		28.44	11.6017	32.1376	66.1475		59.1	0.3588	0.8519	1.707	2.4222		59.2	-0.15305	3.02035	12.4543	25.2719		28.84	13.4558	41.572	87.1384	138.327		28.44
		5.80875	-0.0729561																	29.04	5.04663	18.6985	51.7297	121.508		28.54	11.6564	32.2177	66.2881		59.2	0.35915	0.85375	1.70805	2.42455		59.3	-0.1531	3.02215	12.4586	25.2785		28.94	13.5232	41.6726	87.2507	138.401		28.54
		5.81542	-0.0715256																	29.14	5.07105	18.7581	51.8831	121.79		28.64	11.6954	32.3075	66.4241		59.3	0.3592	0.8555	1.7102	2.4267		59.4	-0.15285	3.0238	12.4624	25.2848		29.04	13.5544	41.7761	87.364	138.502		28.64
		5.82208	-0.0705719																	29.24	5.08765	18.7883	52.0364	122.028		28.74	11.7345	32.3856	66.5889		59.4	0.35855	0.85635	1.71075	2.42795		59.5	-0.15205	3.02545	12.467	25.2909		29.14	13.5896	41.8621	87.448	138.576		28.74
		5.82875	-0.0700951																	29.34	5.10425	18.844	52.176	122.277		28.84	11.756	32.4696	66.7158		59.5	0.35795	0.85735	1.71285	2.43015		59.6	-0.1521	3.02695	12.472	25.2981		29.24	13.6169	41.9597	87.5378	138.666		28.84
		5.83542	-0.0691414																	29.44	5.13159	18.9221	52.3245	122.515		28.94	11.7843	32.5565	66.8672		59.6	0.3579	0.8587	1.7135	2.4317		59.7	-0.1531	3.0287	12.4765	25.3046		29.34	13.6619	42.0437	87.6355	138.748		28.94
		5.84208	-0.0691414																	29.54	5.14819	18.9778	52.4856	122.77		29.04	11.8292	32.6522	67.0137		59.7	0.35815	0.85975	1.71455	2.43285		59.8	-0.15395	3.0302	12.4808	25.3109		29.44	13.6814	42.1414	87.7371	138.826		29.04
		5.84875	-0.0691414																	29.64	5.16479	19.0471	52.6194	123.007		29.14	11.8722	32.7421	67.1738		59.8	0.35855	0.86095	1.71605	2.43405		59.9	-0.1538	3.03255	12.4855	25.3168		29.54	13.7224	42.2078	87.8406	138.891		29.14
		5.85542	-0.0696182																	29.74	5.18726	19.1282	52.7512	123.248		29.24	11.8976	32.8339	67.3359		59.9	0.3596	0.8623	1.718	2.4359		60	-0.15345	3.0343	12.4907	25.3229		29.64	13.7615	42.3152	87.9753	138.979		29.24
		5.86208	-0.0691414																	29.84	5.20483	19.1917	52.8655	123.459		29.34	11.9259	32.9384	67.4873		60	0.3601	0.8633	1.7197	2.4379		60.1	-0.15325	3.03675	12.4957	25.3299		29.74	13.7966	42.3777	88.0925	139.061		29.34
		5.86875	-0.0691414																	29.94	5.23315	19.2522	53.0081	123.691		29.44	11.9728	33.0321	67.6514		60.1	0.3593	0.864	1.7197	2.4383		60.2	-0.15355	3.03885	12.4999	25.3366		29.84	13.8318	42.4343	88.1746	139.129		29.44
		5.87542	-0.0691414																	30.04	5.24487	19.2815	53.1252	123.909		29.54	12.0157	33.12	67.8213		60.2	0.3596	0.8638	1.7202	2.4384		60.3	-0.15335	3.04005	12.5043	25.3435		29.94	13.905	42.5271	88.2732	139.191		29.54
		5.88208	-0.0686646																	30.14	5.25513	19.3601	53.28	124.17		29.64	12.048	33.2186	67.9941		60.3	0.35905	0.86425	1.72125	2.43935		60.4	-0.15295	3.04155	12.5091	25.3493		30.04	13.9382	42.6306	88.3845	139.269		29.64
		5.88875	-0.0677109																	30.24	5.2644	19.4221	53.4182	124.39		29.74	12.0841	33.3173	68.1572		60.4	0.35895	0.86515	1.72335	2.44135		60.5	-0.15225	3.04385	12.5132	25.3559		30.14	13.9836	42.7444	88.4963	139.345		29.74
		5.89542	-0.0667572																	30.34	5.28198	19.4846	53.5256	124.626		29.84	12.1193	33.411	68.3213		60.5	0.35855	0.86605	1.72395	2.44265		60.6	-0.15255	3.04595	12.5177	25.362		30.24	14.0105	42.8455	88.6208	139.413		29.84
		5.90208	-0.0653267																	30.44	5.3064	19.5325	53.6711	124.873		29.94	12.1505	33.5087	68.5127		60.6	0.3593	0.8671	1.7253	2.444		60.7	-0.1525	3.04845	12.5221	25.3684		30.34	14.0691	42.9314	88.7205	139.47		29.94
		5.90875	-0.0648499																	30.54	5.31714	19.5725	53.7991	125.115		30.04	12.174	33.6063	68.665		60.7	0.359	0.8679	1.7273	2.4454		60.8	-0.15195	3.0498	12.5265	25.3745		30.44	14.1062	43.0437	88.8347	139.549		30.04
		5.91542	-0.0662804																	30.64	5.33179	19.6243	53.927	125.35		30.14	12.215	33.6981	68.8135		60.8	0.35925	0.86895	1.72905	2.44745		60.9	-0.15175	3.05065	12.5307	25.3805		30.54	14.1521	43.1472	88.9578	139.621		30.14
		5.92208	-0.0686646																	30.74	5.35425	19.6956	54.0764	125.609		30.24	12.2462	33.7958	68.9795		60.9	0.35905	0.87005	1.73035	2.44805		61	-0.1511	3.05195	12.5358	25.3868		30.64	14.1941	43.2595	89.0623	139.691		30.24
		5.92875	-0.0715256																	30.84	5.36792	19.7405	54.2229	125.845		30.34	12.2853	33.8973	69.1279		61	0.3594	0.8713	1.7315	2.4493		61.1	-0.15165	3.0529	12.5402	25.3935		30.74	14.2371	43.365	89.1521	139.74		30.34
		5.93542	-0.0734329																	30.94	5.3855	19.8245	54.3752	126.103		30.44	12.3068	33.954	69.2666		61.1	0.3592	0.8722	1.7339	2.4505		61.2	-0.15055	3.05345	12.5455	25.3997		30.84	14.2986	43.4949	89.2449	139.799		30.44
		5.94208	-0.0743866																	31.04	5.40308	19.8772	54.5022	126.337		30.54	12.3448	34.037	69.4004		61.2	0.3592	0.8733	1.7352	2.4524		61.3	-0.15	3.05515	12.5511	25.4068		30.94	14.363	43.657	89.3601	139.86		30.54
		5.94875	-0.0739098																	31.14	5.41577	19.9348	54.6301	126.569		30.64	12.3849	34.1552	69.5693		61.3	0.3592	0.8749	1.7361	2.4537		61.4	-0.1503	3.0573	12.5555	25.4133		31.04	14.4207	43.7654	89.4685	139.921		30.64
		5.95542	-0.0710487																	31.24	5.40601	19.9954	54.7708	126.805		30.74	12.42	34.2528	69.7139		61.4	0.3591	0.8762	1.7375	2.4545		61.5	-0.1505	3.0578	12.5588	25.4187		31.14	14.4812	43.8884	89.5632	139.977		30.74
		5.96208	-0.067234																	31.34	5.41382	20.0461	54.9016	127.049		30.84	12.4532	34.3563	69.8682		61.5	0.3591	0.8776	1.7387	2.4561		61.6	-0.1507	3.0591	12.5635	25.425		31.24	14.5447	43.9783	89.7019	140.033		30.84
		5.96875	-0.0638962																	31.44	5.42847	20.093	55.0364	127.276		30.94	12.4962	34.4579	70.0166		61.6	0.35895	0.87845	1.73935	2.45765		61.7	-0.15095	3.0606	12.5676	25.4309		31.34	14.6023	44.0857	89.8162	140.12		30.94
		5.97542	-0.0629425																	31.54	5.4436	20.1658	55.1873	127.499		31.04	12.5353	34.5555	70.1494		61.7	0.35925	0.87925	1.73955	2.45895		61.8	-0.1505	3.06225	12.5724	25.4367		31.44	14.6638	44.2097	89.9402	140.182		31.04
		5.98208	-0.0634193																	31.64	5.45874	20.2356	55.3274	127.733		31.14	12.5802	34.6552	70.3154		61.8	0.35955	0.88005	1.74065	2.46105		61.9	-0.1507	3.0633	12.5767	25.4428		31.54	14.7283	44.3015	90.0242	140.231		31.14
		5.98875	-0.064373																	31.74	5.4978	20.3079	55.47	127.983		31.24	12.6095	34.7528	70.4736		61.9	0.3583	0.8803	1.7418	2.4623		62	-0.1501	3.0643	12.5811	25.449		31.64	14.7791	44.4109	90.1453	140.307		31.24
		5.99542	-0.0667572																	31.84	5.52026	20.342	55.6135	128.204		31.34	12.6388	34.8368	70.6084		62	0.35875	0.88195	1.74315	2.46425		62.1	-0.1499	3.0661	12.5862	25.4549		31.74	14.8259	44.5085	90.2507	140.405		31.34
		6.00208	-0.0677109																	31.94	5.53247	20.3777	55.7585	128.42		31.44	12.6954	34.9384	70.7686		62.1	0.35855	0.88295	1.74425	2.46515		62.2	-0.1493	3.0675	12.5905	25.4608		31.84	14.8748	44.5886	90.366	140.461		31.44
		6.00875	-0.0677109																	32.04	5.54956	20.4319	55.8987	128.657		31.54	12.7404	35.0419	70.9229		62.2	0.35835	0.88415	1.74575	2.46665		62.3	-0.14905	3.0692	12.5948	25.467		31.94	14.946	44.6794	90.5017	140.564		31.54
		6.01542	-0.067234																	32.14	5.57495	20.4846	56.0706	128.88		31.64	12.7716	35.1356	71.0752		62.3	0.3577	0.8841	1.7456	2.4667		62.4	-0.1492	3.07065	12.5984	25.4733		32.04	14.988	44.7605	90.6023	140.656		31.64
		6.02208	-0.0677109																	32.24	5.59937	20.5442	56.2219	129.1		31.74	12.8107	35.2235	71.1963		62.4	0.3567	0.8846	1.7454	2.4682		62.5	-0.1493	3.0717	12.6026	25.4787		32.14	15.0291	44.8367	90.7078	140.733		31.74
		6.02875	-0.0681877																	32.34	5.63452	20.6145	56.3372	129.309		31.84	12.8615	35.3016	71.3252		62.5	0.35675	0.88485	1.74635	2.46995		62.6	-0.14985	3.0721	12.6058	25.4854		32.24	15.0544	44.9343	90.8093	140.799		31.84
		6.03542	-0.0691414																	32.44	5.65991	20.6711	56.4602	129.506		31.94	12.8927	35.368	71.4541		62.6	0.3568	0.8857	1.7469	2.4713		62.7	-0.14985	3.07275	12.6095	25.4908		32.34	15.0896	45.0261	90.8835	140.86		31.94
		6.04208	-0.0700951																	32.54	5.6814	20.7239	56.6165	129.719		32.04	12.9318	35.452	71.5752		62.7	0.35665	0.88635	1.74695	2.47215		62.8	-0.14895	3.07355	12.6129	25.4964		32.44	15.115	45.1277	90.991	140.93		32.04
		6.04875	-0.0715256																	32.64	5.70386	20.7815	56.7444	129.909		32.14	12.9747	35.5497	71.7236		62.8	0.3561	0.8879	1.7483	2.4741		62.9	-0.14865	3.07535	12.6177	25.5028		32.54	15.1716	45.2195	91.1062	140.998		32.14
		6.05542	-0.0729561																	32.74	5.71753	20.8352	56.8762	130.13		32.24	13.004	35.6356	71.8447		62.9	0.3576	0.8895	1.7497	2.4767		63	-0.1487	3.07715	12.6219	25.5079		32.64	15.2156	45.2888	91.2205	141.089		32.24
		6.06208	-0.0739098																	32.84	5.75171	20.886	57.0129	130.313		32.34	13.046	35.7167	71.9883		63	0.3574	0.8903	1.7504	2.4783		63.1	-0.1492	3.0787	12.6259	25.5142		32.74	15.2595	45.364	91.3347	141.155		32.34
		6.06875	-0.0743866																	32.94	5.77515	20.9192	57.1379	130.516		32.44	13.0851	35.8143	72.1211		63.1	0.35695	0.89185	1.75235	2.47975		63.2	-0.1495	3.0801	12.6297	25.5204		32.84	15.2927	45.4675	91.4304	141.201		32.44
		6.07542	-0.0758171																	33.04	5.78882	20.9856	57.2454	130.719		32.54	13.1241	35.8827	72.25		63.2	0.3558	0.892	1.7537	2.4805		63.3	-0.14995	3.0811	12.6332	25.5264		32.94	15.3259	45.5691	91.532	141.264		32.54
		6.08208	-0.0762939																	33.14	5.79077	21.0403	57.3665	130.903		32.64	13.1691	35.953	72.3652		63.3	0.35475	0.89345	1.75435	2.48245		63.4	-0.15	3.08255	12.6375	25.5328		33.04	15.3816	45.6648	91.6511	141.324		32.64
		6.08875	-0.0767708																	33.24	5.82104	21.0979	57.469	131.105		32.74	13.2179	36.0565	72.5		63.4	0.35475	0.89445	1.75565	2.48405		63.5	-0.14995	3.0845	12.6426	25.5398		33.14	15.4167	45.7517	91.7283	141.374		32.74
		6.09542	-0.0758171																	33.34	5.84155	21.136	57.5891	131.289		32.84	13.255	36.1464	72.6406		63.5	0.35435	0.89375	1.75655	2.48485		63.6	-0.1504	3.08655	12.647	25.5464		33.24	15.4583	45.8713	91.8459	141.439		32.84
		6.10208	-0.0743866																	33.44	5.84839	21.1799	57.7034	131.501		32.94	13.296	36.2311	72.8145		63.6	0.3538	0.895	1.7578	2.4861		63.7	-0.15015	3.0882	12.6506	25.552		33.34	15.5066	45.9763	91.9607	141.523		32.94
		6.10875	-0.0724792																	33.54	5.8728	21.1926	57.8254	131.717		33.04	13.339	36.328	72.9492		63.7	0.35275	0.89535	1.75835	2.48705		63.8	-0.14995	3.08935	12.6553	25.5573		33.44	15.5408	46.0906	92.0886	141.592		33.04
		6.11542	-0.0705719																	33.64	5.8894	21.2483	57.9553	131.925		33.14	13.3781	36.3878	73.0918		63.8	0.3535	0.8973	1.7595	2.4881		63.9	-0.14955	3.09075	12.6601	25.5639		33.54	15.5857	46.1804	92.1726	141.643		33.14
		6.12208	-0.0681877																	33.74	5.9314	21.3098	58.093	132.16		33.24	13.4191	36.4655	73.2351		63.9	0.35335	0.89845	1.76085	2.48935		64	-0.14955	3.09185	12.6633	25.5699		33.64	15.613	46.2976	92.2781	141.721		33.24
		6.12875	-0.067234																	33.84	5.94702	21.3254	58.2297	132.358		33.34	13.4552	36.5477	73.3916		64	0.35335	0.89915	1.76175	2.49125		64.1	-0.15025	3.09265	12.6662	25.5756		33.74	15.6375	46.4148	92.3962	141.788		33.34
		6.13542	-0.0667572																	33.94	5.98608	21.3567	58.3704	132.58		33.44	13.4865	36.6259	73.54		64.1	0.3534	0.9001	1.7632	2.4929		64.2	-0.15085	3.09355	12.6699	25.5806		33.84	15.6755	46.5222	92.4968	141.838		33.44
		6.14208	-0.0667572																	34.04	6.00464	21.4104	58.4866	132.794		33.54	13.5197	36.7235	73.6768		64.2	0.35315	0.90115	1.76385	2.49485		64.3	-0.15095	3.09505	12.6737	25.5852		33.94	15.7068	46.6296	92.6121	141.903		33.54
		6.14875	-0.0667572																	34.14	6.02515	21.4534	58.6409	133.025		33.64	13.5568	36.8153	73.8076		64.3	0.35345	0.90355	1.76495	2.49675		64.4	-0.1513	3.09725	12.6784	25.5911		34.04	15.7546	46.7556	92.7224	141.972		33.64
		6.15542	-0.0667572																	34.24	6.04272	21.5051	58.7649	133.256		33.74	13.5909	36.9335	73.9648		64.4	0.35425	0.90585	1.76685	2.49865		64.5	-0.15195	3.0992	12.682	25.5975		34.14	15.7844	46.842	92.8342	142.033		33.74
		6.16208	-0.0677109																	34.34	6.06812	21.55	58.9114	133.473		33.84	13.6339	37.0038	74.1094		64.5	0.3547	0.907	1.7673	2.4999		64.6	-0.1524	3.10035	12.6863	25.6036		34.24	15.7957	46.9451	92.9373	142.095		33.84
		6.16875	-0.0696182																	34.44	6.08374	21.5891	59.0393	133.696		33.94	13.6808	37.0917	74.2656		64.6	0.35535	0.90845	1.76825	2.50135		64.7	-0.153	3.1007	12.6897	25.6095		34.34	15.8425	47.0447	93.0447	142.161		33.94
		6.17542	-0.0710487																	34.54	6.10571	21.6287	59.2009	133.952		34.04	13.714	37.2069	74.4043		64.7	0.3559	0.9094	1.7699	2.5027		64.8	-0.1529	3.1009	12.6941	25.6154		34.44	15.8728	47.1296	93.1316	142.223		34.04
		6.18208	-0.0729561																	34.64	6.12329	21.6736	59.3044	134.188		34.14	13.7531	37.2889	74.5547		64.8	0.3567	0.91	1.7707	2.5038		64.9	-0.1535	3.102	12.698	25.6211		34.54	15.906	47.2078	93.2019	142.301		34.14
		6.18875	-0.0743866																	34.74	6.14038	21.7336	59.4114	134.389		34.24	13.7921	37.3788	74.6973		64.9	0.35825	0.91085	1.77255	2.50495		65	-0.1533	3.1034	12.7015	25.6277		34.64	15.9431	47.3113	93.3093	142.36		34.24
		6.19542	-0.0758171																	34.84	6.15601	21.7922	59.5364	134.598		34.34	13.837	37.4764	74.8281		65	0.3593	0.9119	1.7736	2.5051		65.1	-0.15415	3.1039	12.7045	25.6334		34.74	15.988	47.3816	93.3972	142.428		34.34
		6.20208	-0.0748634																	34.94	6.17749	21.8469	59.6438	134.799		34.44	13.8771	37.5497	74.9521		65.1	0.36065	0.91275	1.77445	2.50625		65.2	-0.1542	3.10485	12.7084	25.6392		34.84	16.0173	47.4714	93.4705	142.493		34.44
		6.20875	-0.0734329																	35.04	6.1853	21.9172	59.7395	135.022		34.54	13.9073	37.6385	75.0957		65.2	0.3619	0.9145	1.7757	2.5074		65.3	-0.1547	3.1062	12.712	25.6451		34.94	16.0574	47.5701	93.5388	142.542		34.54
		6.21542	-0.0710487																	35.14	6.18921	22.0149	59.8645	135.233		34.64	13.9454	37.7157	75.249		65.3	0.36225	0.91535	1.77645	2.50875		65.4	-0.155	3.1076	12.7161	25.6503		35.04	16.0925	47.6833	93.6326	142.593		34.64
		6.22208	-0.0677109																	35.24	6.20776	22.0862	59.9866	135.431		34.74	13.9708	37.8036	75.376		65.4	0.3634	0.9162	1.7776	2.5102		65.5	-0.1552	3.1092	12.7207	25.6565		35.14	16.1394	47.7693	93.7361	142.654		34.74
		6.22875	-0.0648499																	35.34	6.22632	22.1497	60.1282	135.649		34.84	13.9991	37.8827	75.502		65.5	0.36475	0.91685	1.77765	2.51165		65.6	-0.1545	3.1107	12.7253	25.6627		35.24	16.199	47.8582	93.8542	142.731		34.84
		6.23542	-0.0638962																	35.44	6.24292	22.217	60.2737	135.868		34.94	14.0382	37.953	75.6582		65.6	0.36515	0.91805	1.77855	2.51275		65.7	-0.15445	3.1132	12.7293	25.6684		35.34	16.2332	47.9451	93.9353	142.79		34.94
		6.24208	-0.0638962																	35.54	6.24683	22.2971	60.3909	136.081		35.04	14.0734	38.0311	75.7734		65.7	0.36505	0.91885	1.77965	2.51355		65.8	-0.15485	3.11495	12.7333	25.6747		35.44	16.282	48.0369	94.0154	142.882		35.04
		6.24875	-0.064373																	35.64	6.26929	22.3704	60.4915	136.276		35.14	14.1027	38.0897	75.9102		65.8	0.36465	0.92015	1.78085	2.51525		65.9	-0.155	3.11615	12.7375	25.6806		35.54	16.3318	48.1335	94.0984	142.936		35.14
		6.25542	-0.0648499																	35.74	6.29858	22.4622	60.6536	136.473		35.24	14.1398	38.1815	76.0254		65.9	0.3645	0.9201	1.7818	2.5161		66	-0.1553	3.1172	12.7423	25.6872		35.64	16.3796	48.2205	94.2166	143.001		35.24
		6.26208	-0.0667572																	35.84	6.30249	22.5042	60.7747	136.68		35.34	14.1671	38.2635	76.1738		66	0.3655	0.9205	1.7816	2.5173		66.1	-0.1559	3.1183	12.7461	25.6935		35.74	16.4158	48.3113	94.3035	143.082		35.34
		6.26875	-0.0686646																	35.94	6.31519	22.5627	60.9045	136.882		35.44	14.2081	38.3319	76.3008		66.1	0.36545	0.92115	1.78245	2.51765		66.2	-0.15595	3.1193	12.7504	25.6992		35.84	16.4822	48.3972	94.3972	143.137		35.44
		6.27542	-0.0705719																	36.04	6.32495	22.6272	61.0276	137.093		35.54	14.2478	38.4341	76.442		66.2	0.3656	0.9208	1.7835	2.5183		66.3	-0.15585	3.12015	12.7548	25.7057		35.94	16.5193	48.4939	94.5212	143.212		35.54
		6.28208	-0.0715256																	36.14	6.33862	22.6936	61.1311	137.284		35.64	14.2892	38.5321	76.5654		66.3	0.3667	0.9221	1.7853	2.5198		66.4	-0.1553	3.12105	12.7591	25.7125		36.04	16.5652	48.5798	94.5974	143.281		35.64
		6.28875	-0.0724792																	36.24	6.35229	22.7092	61.2424	137.482		35.74	14.3204	38.6141	76.6943		66.4	0.3676	0.9229	1.7867	2.5211		66.5	-0.15455	3.1226	12.7635	25.7197		36.14	16.6091	48.655	94.698	143.35		35.74
		6.29542	-0.0724792																	36.34	6.37476	22.7629	61.3782	137.709		35.84	14.3712	38.704	76.8232		66.5	0.3679	0.9248	1.7884	2.5223		66.6	-0.15475	3.12385	12.7675	25.7275		36.24	16.6531	48.7498	94.781	143.406		35.84
		6.30208	-0.0720024																	36.44	6.38647	22.7942	61.468	137.889		35.94	14.4103	38.8055	76.9561		66.6	0.3685	0.9264	1.7891	2.5238		66.7	-0.15445	3.12525	12.7718	25.7338		36.34	16.6975	48.8372	94.8489	143.468		35.94
		6.30875	-0.0700951																	36.54	6.4021	22.8411	61.5852	138.096		36.04	14.4298	38.913	77.0732		66.7	0.3699	0.9277	1.7903	2.5249		66.8	-0.15415	3.12605	12.7756	25.7396		36.44	16.7458	48.9187	94.9382	143.535		36.04
		6.31542	-0.0677109																	36.64	6.4148	22.8694	61.6995	138.304		36.14	14.4666	39.0122	77.2233		66.8	0.3704	0.9289	1.7922	2.5257		66.9	-0.1546	3.12725	12.7794	25.7463		36.54	16.7771	48.9929	95.0378	143.614		36.14
		6.32208	-0.0653267																	36.74	6.43628	22.9045	61.8225	138.511		36.24	14.4969	39.1044	77.3467		66.9	0.3715	0.9306	1.7934	2.5269		67	-0.1551	3.1277	12.7827	25.7515		36.64	16.8083	49.0798	95.1326	143.68		36.24
		6.32875	-0.0648499																	36.84	6.44263	22.9656	61.9519	138.709		36.34	14.5402	39.1835	77.4727		67	0.372	0.9316	1.7949	2.5283		67.1	-0.1546	3.1295	12.7871	25.7585		36.74	16.8435	49.1648	95.2292	143.728		36.34
		6.33542	-0.0653267																	36.94	6.46069	23.0149	62.0696	138.926		36.44	14.5714	39.2616	77.5938		67.1	0.37265	0.93315	1.79705	2.52985		67.2	-0.15445	3.1314	12.7913	25.7658		36.84	16.8738	49.2498	95.3025	143.79		36.44
		6.34208	-0.0662804																	37.04	6.48853	23.0759	62.1619	139.117		36.54	14.5968	39.3495	77.7324		67.2	0.3735	0.9341	1.7991	2.5304		67.3	-0.1542	3.13265	12.7949	25.7721		36.94	16.9138	49.3386	95.4031	143.885		36.54
		6.34875	-0.0681877																	37.14	6.50562	23.1262	62.3	139.326		36.64	14.6447	39.4286	77.8584		67.3	0.37505	0.93545	1.80115	2.53155		67.4	-0.154	3.1341	12.7994	25.7791		37.04	16.9304	49.4275	95.4802	143.939		36.64
		6.35542	-0.0700951																	37.24	6.54663	23.175	62.4583	139.518		36.74	14.6915	39.4989	77.9873		67.4	0.3766	0.9368	1.803	2.5334		67.5	-0.15425	3.1348	12.8023	25.7857		37.14	16.9597	49.5173	95.5701	144.011		36.74
		6.36208	-0.0720024																	37.34	6.56226	23.2375	62.594	139.705		36.84	14.7247	39.577	78.1201		67.5	0.37745	0.93765	1.80495	2.53605		67.6	-0.15435	3.13575	12.8058	25.7925		37.24	16.9988	49.6091	95.6619	144.079		36.84
		6.36875	-0.0715256																	37.44	6.57593	23.2922	62.6965	139.879		36.94	14.7677	39.663	78.2529		67.6	0.3782	0.9392	1.8061	2.5374		67.7	-0.15415	3.13735	12.8097	25.7994		37.34	17.0369	49.6785	95.7468	144.155		36.94
		6.37542	-0.0700951																	37.54	6.59253	23.3352	62.8274	140.088		37.04	14.797	39.7391	78.3994		67.7	0.3787	0.9402	1.8073	2.5383		67.8	-0.15455	3.13905	12.8138	25.8066		37.44	17.075	49.7712	95.8572	144.216		37.04
		6.38208	-0.0686646																	37.64	6.62183	23.3928	62.9495	140.275		37.14	14.8253	39.8378	78.5488		67.8	0.37925	0.94125	1.80875	2.53955		67.9	-0.15515	3.13985	12.8178	25.813		37.54	17.1042	49.8572	95.9392	144.286		37.14
		6.38875	-0.0681877																	37.74	6.63257	23.4612	63.0754	140.465		37.24	14.8761	39.9159	78.6895		67.9	0.3804	0.942	1.8108	2.5411		68	-0.15535	3.14095	12.8218	25.8194		37.64	17.1404	49.9685	96.0271	144.322		37.24
		6.39542	-0.0686646																	37.84	6.6687	23.5178	63.1897	140.657		37.34	14.9034	40.0096	78.8223		68	0.3813	0.9435	1.8127	2.5428		68.1	-0.1557	3.14265	12.8264	25.8255		37.74	17.1892	50.0828	96.0886	144.405		37.34
		6.40208	-0.0686646																	37.94	6.6853	23.5735	63.3313	140.852		37.44	14.9347	40.1014	78.957		68.1	0.38255	0.94515	1.81455	2.54355		68.2	-0.15565	3.1439	12.8306	25.8308		37.84	17.2395	50.1877	96.1467	144.441		37.44
		6.40875	-0.0691414																	38.04	6.698	23.6292	63.4475	141.007		37.54	14.9835	40.2069	79.1035		68.2	0.38365	0.94615	1.81605	2.54445		68.3	-0.1551	3.14545	12.8336	25.8375		37.94	17.2673	50.28	96.241	144.49		37.54
		6.41542	-0.0705719																	38.14	6.7146	23.6614	63.5598	141.198		37.64	15.0206	40.3026	79.2441		68.3	0.38475	0.94875	1.81785	2.54635		68.4	-0.15525	3.1482	12.8377	25.8442		38.04	17.3035	50.3748	96.3083	144.521		37.64
		6.42208	-0.0720024																	38.24	6.73804	23.7297	63.6868	141.373		37.74	15.0519	40.3729	79.373		68.4	0.386	0.9508	1.8194	2.5483		68.5	-0.156	3.14915	12.8408	25.8501		38.14	17.3464	50.4685	96.3826	144.575		37.74
		6.42875	-0.0724792																	38.34	6.75952	23.7864	63.7883	141.559		37.84	15.0792	40.4706	79.5137		68.5	0.38765	0.95285	1.82065	2.55105		68.6	-0.15675	3.1505	12.8448	25.856		38.24	17.3845	50.5535	96.4636	144.614		37.84
		6.43542	-0.0720024																	38.44	6.7771	23.8254	63.8704	141.762		37.94	15.1183	40.5526	79.666		68.6	0.38875	0.95505	1.82245	2.55295		68.7	-0.15765	3.15165	12.8483	25.8617		38.34	17.4119	50.6375	96.53	144.664		37.94
		6.44208	-0.0710487																	38.54	6.80249	23.8645	63.9856	141.955		38.04	15.1495	40.6542	79.7949		68.7	0.38965	0.95655	1.82355	2.55405		68.8	-0.15805	3.15275	12.8523	25.8676		38.44	17.4451	50.7273	96.6199	144.688		38.04
		6.44875	-0.0705719																	38.64	6.8064	23.9192	64.0715	142.106		38.14	15.1808	40.7303	79.9238		68.8	0.3904	0.959	1.8243	2.5558		68.9	-0.159	3.15425	12.8567	25.874		38.54	17.5017	50.8269	96.7039	144.739		38.14
		6.45542	-0.0691414																	38.74	6.83276	23.9788	64.1584	142.271		38.24	15.212	40.8046	80.0371		68.9	0.39165	0.96045	1.82485	2.55635		69	-0.159	3.1559	12.8608	25.8804		38.64	17.5369	50.9148	96.7986	144.789		38.24
		6.46208	-0.0677109																	38.84	6.85718	24.0168	64.2668	142.473		38.34	15.254	40.8856	80.165		69	0.3934	0.9624	1.8261	2.5577		69.1	-0.1595	3.1586	12.8652	25.8864		38.74	17.5964	50.9841	96.8865	144.851		38.34
		6.46875	-0.0662804																	38.94	6.86206	24.0569	64.3694	142.667		38.44	15.2892	40.9598	80.292		69.1	0.3939	0.9636	1.8275	2.5585		69.2	-0.16045	3.1608	12.8685	25.8926		38.84	17.6267	51.071	96.9929	144.87		38.44
		6.47542	-0.0658035																	39.04	6.88306	24.115	64.4626	142.848		38.54	15.3292	41.0546	80.4102		69.2	0.3954	0.9646	1.8291	2.5594		69.3	-0.1611	3.16225	12.872	25.8991		38.94	17.6726	51.1287	97.0857	144.933		38.54
		6.48208	-0.0653267																	39.14	6.89136	24.1702	64.5393	143.055		38.64	15.3624	41.1444	80.5391		69.3	0.39605	0.96555	1.82995	2.56085		69.4	-0.16155	3.1634	12.8767	25.9058		39.04	17.7195	51.2205	97.1638	144.982		38.64
		6.48875	-0.0634193																	39.24	6.91919	24.198	64.6746	143.25		38.74	15.3995	41.2323	80.6738		69.4	0.39775	0.96695	1.83065	2.56185		69.5	-0.1624	3.16525	12.8813	25.912		39.14	17.7542	51.3098	97.2375	145.034		38.74
		6.49542	-0.061512																	39.34	6.94409	24.2581	64.7913	143.454		38.84	15.4191	41.3417	80.791		69.5	0.39865	0.96775	1.83205	2.56305		69.6	-0.1624	3.1667	12.8849	25.9183		39.24	17.7986	51.4187	97.3328	145.088		38.84
		6.50208	-0.0600815																	39.44	6.97437	24.302	64.9133	143.66		38.94	15.4386	41.4315	80.9141		69.6	0.3998	0.969	1.8338	2.5639		69.7	-0.16325	3.1685	12.8891	25.9248		39.34	17.8445	51.5037	97.4255	145.136		38.94
		6.50875	-0.0600815																	39.54	7.00366	24.3606	65.0383	143.858		39.04	15.4816	41.5331	81.0391		69.7	0.4009	0.9702	1.8358	2.5652		69.8	-0.16375	3.17005	12.8935	25.9308		39.44	17.8777	51.6013	97.5076	145.202		39.04
		6.51542	-0.0610352																	39.64	7.0144	24.4358	65.1721	144.032		39.14	15.5206	41.5917	81.1934		69.8	0.40255	0.97165	1.83725	2.56605		69.9	-0.16375	3.17145	12.8979	25.9376		39.54	17.9197	51.6785	97.5867	145.266		39.14
		6.52208	-0.0629425																	39.74	7.03687	24.4739	65.3098	144.248		39.24	15.5597	41.6932	81.3184		69.9	0.40335	0.97335	1.83915	2.56795		70	-0.16345	3.17325	12.9022	25.9443		39.64	17.9661	51.7668	97.6731	145.325		39.24
		6.52875	-0.0658035																	39.84	7.04468	24.5188	65.4387	144.44		39.34	15.5831	41.787	81.4453		70	0.404	0.9747	1.8413	2.57		70.1	-0.1631	3.17455	12.9061	25.951		39.74	18.0007	51.8142	97.7439	145.38		39.34
		6.53542	-0.0691414																	39.94	7.06226	24.5901	65.554	144.625		39.44	15.6173	41.8837	81.5791		70.1	0.40455	0.97525	1.84195	2.57105		70.2	-0.1629	3.177	12.9107	25.9574		39.84	18.0564	51.8894	97.8054	145.444		39.44
		6.54208	-0.0724792																	40.04	7.07007	24.679	65.6829	144.799		39.54	15.6593	41.9706	81.7227		70.2	0.4055	0.9764	1.8429	2.572		70.3	-0.16305	3.1788	12.9154	25.9639		39.94	18.0906	51.947	97.8787	145.523		39.54
		6.54875	-0.0739098																	40.14	7.08569	24.7415	65.8274	144.969		39.64	15.6945	42.0409	81.8633		70.3	0.4062	0.9774	1.8437	2.5724		70.4	-0.16345	3.18015	12.9191	25.97		40.04	18.1296	52.0232	97.9451	145.599		39.64
		6.55542	-0.0743866																	40.24	7.10815	24.7893	65.9866	145.159		39.74	15.7316	42.1112	82.0039		70.4	0.4074	0.9792	1.8454	2.5738		70.5	-0.16325	3.18145	12.9232	25.9763		40.14	18.1921	52.0779	98.031	145.669		39.74
		6.56208	-0.0739098																	40.34	7.11597	24.8596	66.1135	145.349		39.84	15.7706	42.1815	82.1289		70.5	0.4069	0.9808	1.8473	2.575		70.6	-0.1637	3.18345	12.9276	25.9823		40.24	18.2429	52.1443	98.1052	145.714		39.84
		6.56875	-0.0729561																	40.44	7.12573	24.9182	66.2385	145.542		39.94	15.7863	42.2401	82.2363		70.6	0.40705	0.98245	1.84805	2.57555		70.7	-0.16495	3.1849	12.9316	25.9881		40.34	18.2937	52.1814	98.1697	145.784		39.94
		6.57542	-0.0724792																	40.54	7.14429	24.968	66.3782	145.713		40.04	15.8312	42.3221	82.3633		70.7	0.4073	0.9838	1.8488	2.5763		70.8	-0.1662	3.18595	12.9355	25.9937		40.44	18.3425	52.2595	98.2419	145.845		40.04
		6.58208	-0.0724792																	40.64	7.16577	25.0149	66.5032	145.889		40.14	15.8546	42.3807	82.4844		70.8	0.40775	0.98485	1.85065	2.57705		70.9	-0.16705	3.1867	12.9388	25.999		40.54	18.3943	52.3054	98.3347	145.922		40.14
		6.58875	-0.0734329																	40.74	7.18823	25.0491	66.6018	146.064		40.24	15.8995	42.4628	82.582		70.9	0.40775	0.98525	1.85225	2.57765		71	-0.1674	3.18775	12.9428	26.0044		40.64	18.4304	52.4041	98.4119	145.97		40.24
		6.59542	-0.0739098																	40.84	7.20581	25.1057	66.7288	146.234		40.34	15.9347	42.5494	82.6875		71	0.40845	0.98715	1.85345	2.57825		71.1	-0.16775	3.1895	12.9473	26.0107		40.74	18.4792	52.4841	98.4587	146.031		40.34
		6.60208	-0.0743866																	40.94	7.22437	25.137	66.8264	146.411		40.44	15.9611	42.6259	82.8076		71.1	0.40865	0.98845	1.85435	2.57855		71.2	-0.1678	3.19135	12.9504	26.0171		40.84	18.5193	52.5925	98.5554	146.073		40.44
		6.60875	-0.0753403																	41.04	7.2273	25.2014	66.9319	146.585		40.54	15.9855	42.7089	82.9336		71.2	0.41	0.99	1.8559	2.5804		71.3	-0.1683	3.1923	12.954	26.0231		40.94	18.5603	52.6492	98.6423	146.119		40.54
		6.61542	-0.0758171																	41.14	7.25562	25.2454	67.0383	146.797		40.64	16.0099	42.7762	83.0654		71.3	0.41055	0.99025	1.85715	2.58095		71.4	-0.16865	3.1929	12.9582	26.0281		41.04	18.593	52.7659	98.7268	146.172		40.64
		6.62208	-0.0762939																	41.24	7.2644	25.2698	67.1331	146.995		40.74	16.0411	42.8544	83.1553		71.4	0.41055	0.99125	1.85765	2.58205		71.5	-0.169	3.19395	12.9619	26.0337		41.14	18.6511	52.824	98.8005	146.229		40.74
		6.62875	-0.0762939																	41.34	7.25757	25.3	67.2415	147.169		40.84	16.0802	42.9247	83.2646		71.5	0.41225	0.99345	1.85905	2.58385		71.6	-0.1697	3.1949	12.9656	26.0395		41.24	18.6819	52.8977	98.8801	146.278		40.84
		6.63542	-0.0762939																	41.44	7.27954	25.3376	67.3533	147.344		40.94	16.1154	43.0302	83.3975		71.6	0.4118	0.9938	1.8596	2.5842		71.7	-0.1705	3.1959	12.9692	26.0444		41.34	18.7234	52.9587	98.949	146.341		40.94
		6.64208	-0.0767708																	41.54	7.29468	25.3977	67.4465	147.528		41.04	16.1661	43.1122	83.5186		71.7	0.41325	0.99425	1.86135	2.58515		71.8	-0.1703	3.1975	12.9729	26.0511		41.44	18.762	53.0344	99.0481	146.393		41.04
		6.64875	-0.0772476																	41.64	7.31421	25.4465	67.5559	147.707		41.14	16.2052	43.1884	83.6631		71.8	0.41435	0.99505	1.86325	2.58725		71.9	-0.1709	3.1985	12.9774	26.0575		41.54	18.8103	53.114	99.1238	146.459		41.14
		6.65542	-0.0777245																	41.74	7.32593	25.509	67.6926	147.906		41.24	16.2365	43.2782	83.79		71.9	0.41555	0.99625	1.86425	2.58805		72	-0.1708	3.1997	12.9805	26.0635		41.64	18.8455	53.1921	99.2058	146.494		41.24
		6.66208	-0.0777245																	41.84	7.33374	25.5344	67.804	148.086		41.34	16.2736	43.3466	83.917		72	0.416	0.9975	1.8653	2.5893		72.1	-0.17105	3.2012	12.9841	26.0711		41.74	18.906	53.2859	99.2371	146.559		41.34
		6.66875	-0.0767708																	41.94	7.35132	25.5676	67.9055	148.264		41.44	16.3097	43.4139	84.043		72.1	0.4155	0.9982	1.8658	2.5897		72.2	-0.17095	3.20115	12.9872	26.0778		41.84	18.9275	53.3582	99.3113	146.614		41.44
		6.67542	-0.0762939																	42.04	7.37183	25.6252	68.0354	148.452		41.54	16.3507	43.494	84.1589		72.2	0.4166	0.9991	1.8666	2.5909		72.3	-0.1706	3.20235	12.9913	26.0834		41.94	18.9812	53.4431	99.3728	146.687		41.54
		6.68208	-0.0758171																	42.14	7.38062	25.679	68.177	148.656		41.64	16.381	43.579	84.29		72.3	0.41755	1.00065	1.86795	2.59235		72.4	-0.1725	3.2035	12.9951	26.0901		42.04	19.0105	53.5466	99.4646	146.743		41.64
		6.68875	-0.0758171																	42.24	7.39771	25.7332	68.2996	148.826		41.74	16.42	43.6708	84.417		72.4	0.41885	1.00205	1.86985	2.59375		72.5	-0.1735	3.2037	12.9984	26.0957		42.14	19.0476	53.5974	99.533	146.779		41.74
		6.69542	-0.0743866																	42.34	7.40503	25.7893	68.4397	148.995		41.84	16.4513	43.7587	84.5342		72.5	0.4197	1.0031	1.8714	2.5946		72.6	-0.17385	3.2033	13.0011	26.1022		42.24	19.0945	53.6755	99.6208	146.804		41.84
		6.70208	-0.0724792																	42.44	7.41284	25.8323	68.5374	149.173		41.94	16.4865	43.8309	84.6514		72.6	0.421	1.0038	1.873	2.5952		72.7	-0.1742	3.20375	13.0041	26.1076		42.34	19.157	53.7673	99.6873	146.855		41.94
		6.70875	-0.0710487																	42.54	7.43726	25.8997	68.6516	149.352		42.04	16.5157	43.9071	84.7393		72.7	0.42155	1.00455	1.87395	2.59585		72.8	-0.1753	3.2039	13.0075	26.1138		42.44	19.1804	53.8533	99.7478	146.886		42.04
		6.71542	-0.0705719																	42.64	7.45972	25.9729	68.7512	149.534		42.14	16.5704	43.9774	84.8525		72.8	0.4236	1.006	1.8748	2.5971		72.9	-0.1761	3.2054	13.0106	26.1199		42.54	19.2332	53.9451	99.8083	146.941		42.14
		6.72208	-0.0705719																	42.74	7.47339	26.0334	68.8245	149.716		42.24	16.6232	44.0868	84.9639		72.9	0.424	1.0065	1.8762	2.5979		73	-0.1771	3.2068	13.0138	26.1259		42.64	19.2654	54.0281	99.8757	146.973		42.24
		6.72875	-0.0710487																	42.84	7.49194	26.0754	68.9329	149.899		42.34	16.6652	44.16	85.0664		73	0.42425	1.00645	1.87705	2.59915		73.1	-0.1786	3.2081	13.0175	26.1321		42.74	19.3113	54.1013	99.9236	147.038		42.34
		6.73542	-0.0720024																	42.94	7.48999	26.134	69.0286	150.094		42.44	16.7101	44.2557	85.1641		73.1	0.42475	1.00775	1.87805	2.60085		73.2	-0.17975	3.2084	13.0202	26.1379		42.84	19.3386	54.1716	100.013	147.073		42.44
		6.74208	-0.0729561																	43.04	7.51831	26.1663	69.1331	150.275		42.54	16.7511	44.3378	85.2754		73.2	0.42555	1.00875	1.87895	2.60285		73.3	-0.1811	3.21015	13.0236	26.1432		42.94	19.3718	54.2439	100.078	147.12		42.54
		6.74875	-0.0748634																	43.14	7.52905	26.22	69.2122	150.463		42.64	16.7843	44.4198	85.3906		73.3	0.42645	1.00975	1.88025	2.60435		73.4	-0.18215	3.2113	13.0266	26.1489		43.04	19.405	54.3132	100.143	147.17		42.64
		6.75542	-0.0748634																	43.24	7.55054	26.2571	69.304	150.633		42.74	16.8351	44.5135	85.5		73.4	0.42675	1.00995	1.88145	2.60535		73.5	-0.18265	3.21205	13.0308	26.1556		43.14	19.4294	54.3835	100.177	147.243		42.74
		6.76208	-0.0734329																	43.34	7.57104	26.3147	69.4182	150.808		42.84	16.8761	44.5995	85.6309		73.5	0.42825	1.01095	1.88205	2.60705		73.6	-0.18285	3.21315	13.0351	26.1628		43.24	19.4622	54.4709	100.233	147.304		42.84
		6.76875	-0.0715256																	43.44	7.58179	26.3645	69.5012	150.99		42.94	16.9093	44.6718	85.7461		73.6	0.42935	1.01175	1.88395	2.60805		73.7	-0.1839	3.21435	13.0384	26.1682		43.34	19.5037	54.5574	100.3	147.371		42.94
		6.77542	-0.0710487																	43.54	7.60229	26.4221	69.6057	151.157		43.04	16.9396	44.7606	85.8623		73.7	0.43085	1.01275	1.88625	2.60875		73.8	-0.185	3.2148	13.0413	26.1742		43.44	19.5623	54.6433	100.35	147.442		43.04
		6.78208	-0.0715256																	43.64	7.61694	26.4563	69.679	151.309		43.14	16.9757	44.828	85.9844		73.8	0.43135	1.01365	1.88775	2.60945		73.9	-0.1854	3.2156	13.0443	26.1799		43.54	19.5857	54.7156	100.405	147.473		43.14
		6.78875	-0.0705719																	43.74	7.62427	26.5066	69.78	151.482		43.24	17.0089	44.912	86.1055		73.9	0.4331	1.0149	1.8887	2.6098		74	-0.18725	3.2161	13.0486	26.1868		43.64	19.6306	54.782	100.456	147.537		43.24
		6.79542	-0.0696182																	43.84	7.64282	26.5623	69.8787	151.662		43.34	17.046	44.9882	86.2285		74	0.4349	1.0163	1.8898	2.6099		74.1	-0.1889	3.21655	13.0523	26.193		43.74	19.6643	54.8665	100.529	147.591		43.34
		6.80208	-0.0700951																	43.94	7.65942	26.6101	69.9597	151.82		43.44	17.0851	45.0663	86.3809		74.1	0.4357	1.0164	1.8908	2.6105		74.2	-0.18995	3.2172	13.0562	26.1996		43.84	19.7048	54.946	100.585	147.631		43.44
		6.80875	-0.0715256																	44.04	7.67944	26.6379	70.0852	151.989		43.54	17.1163	45.119	86.5098		74.2	0.4368	1.017	1.8926	2.6118		74.3	-0.1909	3.21825	13.0599	26.2057		43.94	19.7429	54.9958	100.652	147.665		43.54
		6.81542	-0.0724792																	44.14	7.68628	26.6721	70.2112	152.159		43.64	17.1554	45.2167	86.623		74.3	0.4382	1.0183	1.8935	2.6121		74.4	-0.19145	3.2195	13.0649	26.2125		44.04	19.7791	55.075	100.721	147.707		43.64
		6.82208	-0.0724792																	44.24	7.70581	26.717	70.3303	152.327		43.74	17.2042	45.2968	86.748		74.4	0.43885	1.01945	1.89475	2.61365		74.5	-0.19205	3.22095	13.0694	26.2188		44.14	19.8181	55.1414	100.794	147.774		43.74
		6.82875	-0.0724792																	44.34	7.72046	26.759	70.4465	152.502		43.84	17.2443	45.3719	86.8545		74.5	0.44	1.0197	1.8963	2.6145		74.6	-0.19195	3.22245	13.0739	26.226		44.24	19.8582	55.2126	100.865	147.818		43.84
		6.83542	-0.0724792																	44.44	7.73999	26.8098	70.5227	152.666		43.94	17.2931	45.4579	86.9795		74.6	0.4399	1.0202	1.8972	2.6148		74.7	-0.19245	3.22435	13.0777	26.2325		44.34	19.8904	55.2683	100.944	147.858		43.94
		6.84208	-0.0715256																	44.54	7.74976	26.8665	70.634	152.83		44.04	17.3224	45.5458	87.0869		74.7	0.44135	1.02075	1.89855	2.61585		74.8	-0.1934	3.22605	13.0825	26.2391		44.44	19.9353	55.3503	100.991	147.891		44.04
		6.84875	-0.0705719																	44.64	7.77466	26.905	70.7566	153.01		44.14	17.339	45.6171	87.1934		74.8	0.44345	1.02155	1.90015	2.61665		74.9	-0.1938	3.228	13.0872	26.2451		44.54	19.9451	55.4031	101.055	147.906		44.14
		6.85542	-0.0700951																	44.74	7.78003	26.9592	70.9026	153.193		44.24	17.3702	45.7128	87.3027		74.9	0.44435	1.02175	1.90175	2.61765		75	-0.19425	3.2292	13.0912	26.2513		44.64	19.9802	55.4519	101.103	147.928		44.24
		6.86208	-0.0705719																	44.84	7.80347	27.0139	71.0354	153.353		44.34	17.4093	45.7948	87.4434		75	0.444	1.0219	1.903	2.6179		75.1	-0.1945	3.23015	13.0959	26.2577		44.74	20.0339	55.5271	101.158	147.978		44.34
		6.86875	-0.0720024																	44.94	7.82104	27.0706	71.1741	153.513		44.44	17.4406	45.8846	87.5527		75.1	0.44395	1.02265	1.90435	2.61795		75.2	-0.1946	3.2313	13.0999	26.264		44.84	20.0828	55.6189	101.243	148.009		44.44
		6.87542	-0.0734329																	45.04	7.84546	27.1194	71.2893	153.695		44.54	17.4777	45.9608	87.6523		75.2	0.44505	1.02365	1.90515	2.61895		75.3	-0.19375	3.2327	13.1037	26.27		44.94	20.1111	55.6824	101.301	148.037		44.54
		6.88208	-0.0753403																	45.14	7.85815	27.178	71.3811	153.855		44.64	17.5138	46.0438	87.751		75.3	0.44665	1.02495	1.90625	2.62035		75.4	-0.1949	3.23605	13.1082	26.277		45.04	20.1541	55.783	101.368	148.069		44.64
		6.88875	-0.0767708																	45.24	7.86792	27.2229	71.4797	154.025		44.74	17.545	46.12	87.8799		75.4	0.4475	1.0261	1.9087	2.6212		75.5	-0.19545	3.2364	13.1118	26.2831		45.14	20.1941	55.8591	101.42	148.103		44.74
		6.89542	-0.0777245																	45.34	7.88843	27.2688	71.6086	154.219		44.84	17.5841	46.1981	87.9932		75.5	0.44865	1.02665	1.91065	2.62175		75.6	-0.1955	3.23715	13.1154	26.2892		45.24	20.2332	55.9568	101.459	148.161		44.84
		6.90208	-0.0782013																	45.44	7.90796	27.3118	71.7219	154.377		44.94	17.6212	46.2743	88.126		75.6	0.4496	1.0283	1.9114	2.6226		75.7	-0.19565	3.2376	13.1194	26.2961		45.34	20.2625	56.0173	101.504	148.214		44.94
		6.90875	-0.0782013																	45.54	7.92456	27.3655	71.8655	154.556		45.04	17.6603	46.3524	88.2432		75.7	0.44995	1.02855	1.91275	2.62395		75.8	-0.1962	3.23885	13.1236	26.303		45.44	20.3044	56.116	101.571	148.262		45.04
		6.91542	-0.0782013																	45.64	7.948	27.4124	71.9944	154.687		45.14	17.6993	46.4149	88.3643		75.8	0.4509	1.0301	1.9149	2.6253		75.9	-0.19695	3.2394	13.1267	26.3094		45.54	20.3298	56.1824	101.624	148.307		45.14
		6.92208	-0.0777245																	45.74	7.96265	27.468	72.1165	154.852		45.24	17.7306	46.5079	88.4736		75.9	0.45145	1.03085	1.91635	2.62645		76	-0.1971	3.23995	13.1289	26.3153		45.64	20.3923	56.2449	101.706	148.354		45.24
		6.92875	-0.0772476																	45.84	7.96753	27.51	72.2229	155.015		45.34	17.7697	46.5712	88.6143		76	0.4518	1.0316	1.9182	2.628		76.1	-0.19735	3.2403	13.1331	26.3213		45.74	20.4373	56.3406	101.778	148.401		45.34
		6.93542	-0.0767708																	45.94	7.98511	27.5569	72.3206	155.183		45.44	17.8029	46.6552	88.7139		76.1	0.4527	1.0333	1.9197	2.629		76.2	-0.19695	3.24225	13.1378	26.3274		45.84	20.489	56.4158	101.844	148.447		45.44
		6.94208	-0.0777245																	46.04	7.98901	27.6155	72.4163	155.337		45.54	17.8575	46.7255	88.8291		76.2	0.45365	1.03405	1.92085	2.62975		76.3	-0.19775	3.24325	13.1418	26.3341		45.94	20.5154	56.4558	101.889	148.477		45.54
		6.94875	-0.0786781																	46.14	8.01831	27.6624	72.5413	155.486		45.64	17.8868	46.8075	88.9229		76.3	0.45415	1.03475	1.92275	2.63025		76.4	-0.19775	3.24385	13.1445	26.3402		46.04	20.5574	56.5408	101.947	148.532		45.64
		6.95542	-0.0786781																	46.24	8.02905	27.7063	72.6184	155.655		45.74	17.9161	46.8876	89.0479		76.4	0.4546	1.0351	1.9247	2.631		76.5	-0.1985	3.24485	13.148	26.3469		46.14	20.5925	56.5759	102.023	148.595		45.74
		6.96208	-0.0782013																	46.34	8.03589	27.7395	72.7102	155.815		45.84	17.9435	46.9774	89.1572		76.5	0.4544	1.0357	1.9256	2.6316		76.6	-0.1983	3.2455	13.1519	26.3533		46.24	20.6257	56.6599	102.082	148.646		45.84
		6.96875	-0.0782013																	46.44	8.05884	27.7888	72.8064	155.949		45.94	17.963	47.0516	89.2705		76.6	0.45525	1.03615	1.92675	2.63315		76.7	-0.1987	3.2464	13.1547	26.3595		46.34	20.6687	56.7302	102.168	148.685		45.94
		6.97542	-0.0772476																	46.54	8.0769	27.8303	72.9241	156.105		46.04	17.9982	47.1552	89.3877		76.7	0.45455	1.03695	1.92725	2.63385		76.8	-0.1996	3.2481	13.158	26.3656		46.44	20.7214	56.7908	102.226	148.73		46.04
		6.98208	-0.0758171																	46.64	8.0896	27.8782	73.0286	156.26		46.14	18.0548	47.2489	89.4775		76.8	0.455	1.0381	1.9284	2.6346		76.9	-0.19915	3.2498	13.1612	26.3714		46.54	20.7527	56.8552	102.297	148.788		46.14
		6.98875	-0.0743866																	46.74	8.10962	27.9529	73.1365	156.456		46.24	18.0939	47.327	89.5674		76.9	0.4555	1.0397	1.9304	2.6356		77	-0.199	3.25115	13.1645	26.3777		46.64	20.8015	56.9119	102.353	148.841		46.24
		6.99542	-0.0748634																	46.84	8.12964	28.0061	73.2483	156.611		46.34	18.1329	47.4169	89.6885		77	0.4565	1.0414	1.9315	2.637		77.1	-0.1984	3.2534	13.1686	26.3852		46.74	20.8435	56.9988	102.421	148.871		46.34
		7.00208	-0.0772476																	46.94	8.15112	28.053	73.3459	156.784		46.44	18.1642	47.4989	89.7979		77.1	0.45655	1.04265	1.93295	2.63835		77.2	-0.19845	3.2557	13.1729	26.3918		46.84	20.8806	57.0652	102.495	148.918		46.44
		7.00875	-0.0786781																	47.04	8.16968	28.1067	73.4661	156.928		46.54	18.1954	47.577	89.9189		77.2	0.45635	1.04295	1.93435	2.63885		77.3	-0.19875	3.25705	13.1768	26.3981		46.94	20.9216	57.1345	102.539	148.952		46.54
		7.01542	-0.0796318																	47.14	8.1814	28.1624	73.6038	157.078		46.64	18.2286	47.6727	90.0146		77.3	0.4566	1.0428	1.9358	2.639		77.4	-0.1987	3.25785	13.1809	26.4037		47.04	20.9421	57.2263	102.605	148.991		46.64
		7.02208	-0.0810623																	47.24	8.19019	28.2092	73.7092	157.238		46.74	18.2628	47.7499	90.1465		77.4	0.4583	1.0432	1.9377	2.6388		77.5	-0.19945	3.2591	13.1845	26.4099		47.14	20.9753	57.2908	102.683	149.044		46.74
		7.02875	-0.0824928																	47.34	8.20776	28.2815	73.844	157.386		46.84	18.2902	47.826	90.2793		77.5	0.45965	1.04425	1.94035	2.64005		77.6	-0.19985	3.25975	13.1876	26.4154		47.24	21.0173	57.3992	102.725	149.082		46.84
		7.03542	-0.0829697																	47.44	8.22241	28.3215	73.9465	157.551		46.94	18.3214	47.9159	90.3828		77.6	0.46015	1.04515	1.94285	2.64085		77.7	-0.20075	3.26045	13.1911	26.4205		47.34	21.0466	57.45	102.794	149.117		46.94
		7.04208	-0.0810623																	47.54	8.23901	28.3889	74.0706	157.722		47.04	18.3507	47.9999	90.5		77.7	0.46085	1.04575	1.94435	2.64245		77.8	-0.2011	3.26105	13.1956	26.4269		47.44	21.0964	57.5388	102.859	149.173		47.04
		7.04875	-0.0782013																	47.64	8.25269	28.4573	74.1584	157.865		47.14	18.3898	48.0643	90.6113		77.8	0.4615	1.0468	1.9462	2.6434		77.9	-0.20105	3.2627	13.1997	26.433		47.54	21.1169	57.6257	102.897	149.217		47.14
		7.05542	-0.0762939																	47.74	8.2644	28.5188	74.2708	158.022		47.24	18.4187	48.1519	90.7242		77.9	0.4625	1.0473	1.9479	2.6439		78	-0.20085	3.26375	13.2042	26.4389		47.64	21.1531	57.699	102.97	149.263		47.24
		7.06208	-0.0762939																	47.84	8.27124	28.5715	74.3743	158.164		47.34	18.4464	48.246	90.8457		78	0.4635	1.0489	1.9497	2.6447		78.1	-0.2004	3.26545	13.2088	26.4445		47.74	21.1843	57.7888	103.052	149.279		47.34
		7.06875	-0.0767708																	47.94	8.30151	28.6252	74.4514	158.339		47.44	18.4714	48.3159	90.9508		78.1	0.46385	1.04965	1.95175	2.64525		78.2	-0.19935	3.2671	13.2132	26.4509		47.84	21.2141	57.8567	103.114	149.314		47.44
		7.07542	-0.0782013																	48.04	8.31519	28.6799	74.5354	158.48		47.54	18.4991	48.3944	91.0547		78.2	0.46495	1.05075	1.95255	2.64535		78.3	-0.1996	3.26865	13.217	26.4568		47.94	21.2444	57.9348	103.179	149.372		47.54
		7.08208	-0.0805855																	48.14	8.33521	28.7488	74.6218	158.664		47.64	18.5304	48.4725	91.1523		78.3	0.4659	1.0518	1.9543	2.6461		78.4	-0.1995	3.2694	13.221	26.4629		48.04	21.2722	58.0095	103.254	149.427		47.64
		7.08875	-0.0834465																	48.24	8.34351	28.7942	74.7063	158.819		47.74	18.5695	48.5428	91.2852		78.4	0.4654	1.0512	1.9553	2.646		78.5	-0.2	3.2704	13.2251	26.4694		48.14	21.3044	58.0867	103.323	149.473		47.74
		7.09542	-0.0853539																	48.34	8.36499	28.8274	74.7981	158.969		47.84	18.5929	48.6327	91.3828		78.5	0.4655	1.0521	1.9571	2.6466		78.6	-0.1999	3.2711	13.2285	26.4742		48.24	21.3459	58.179	103.367	149.514		47.84
		7.10208	-0.0863075																	48.44	8.38062	28.8704	74.8918	159.114		47.94	18.63	48.7147	91.4727		78.6	0.46595	1.05255	1.95875	2.64705		78.7	-0.19985	3.2732	13.2329	26.479		48.34	21.3865	58.2468	103.457	149.578		47.94
		7.10875	-0.0844002																	48.54	8.41284	28.9026	75.0178	159.259		48.04	18.6691	48.7772	91.582		78.7	0.4656	1.053	1.9606	2.6481		78.8	-0.20005	3.27435	13.2369	26.4835		48.44	21.4275	58.3308	103.531	149.617		48.04
		7.11542	-0.0805855																	48.64	8.44116	28.97	75.1262	159.395		48.14	18.6945	48.8475	91.6777		78.8	0.46495	1.05355	1.96195	2.64945		78.9	-0.1997	3.27585	13.2409	26.4882		48.54	21.4578	58.3845	103.583	149.671		48.14
		7.12208	-0.0762939																	48.74	8.46069	29.0012	75.2415	159.555		48.24	18.7358	48.928	91.8011		78.9	0.4645	1.0541	1.9633	2.6505		79	-0.1997	3.2776	13.2456	26.4939		48.64	21.4929	58.4646	103.645	149.708		48.24
		7.12875	-0.0734329																	48.84	8.47241	29.0247	75.3274	159.711		48.34	18.7683	48.9917	91.9313		79	0.46435	1.05535	1.96515	2.65085		79.1	-0.20055	3.2787	13.2505	26.4991		48.74	21.5334	58.552	103.687	149.762		48.34
		7.13542	-0.0720024																	48.94	8.46655	29.0637	75.3938	159.842		48.44	18.7843	49.0468	92.0176		79.1	0.4638	1.0556	1.9661	2.6517		79.2	-0.2012	3.28025	13.2551	26.5037		48.84	21.5603	58.6238	103.737	149.809		48.44
		7.14208	-0.0705719																	49.04	8.47925	29.1057	75.51	159.972		48.54	18.814	49.1194	92.1293		79.2	0.4639	1.0564	1.9672	2.6529		79.3	-0.20105	3.2813	13.2595	26.5083		48.94	21.5955	58.6902	103.792	149.875		48.54
		7.14875	-0.0691414																	49.14	8.49683	29.1409	75.6292	160.146		48.64	18.8488	49.1815	92.2539		79.3	0.4639	1.0579	1.9687	2.6545		79.4	-0.20105	3.28305	13.2642	26.5142		49.04	21.615	58.7488	103.846	149.895		48.64
		7.15542	-0.0691414																	49.24	8.50464	29.1897	75.7151	160.281		48.74	18.8804	49.2358	92.359		79.4	0.4638	1.0588	1.9692	2.6548		79.5	-0.20135	3.28405	13.2691	26.52		49.14	21.6521	58.8015	103.878	149.955		48.74
		7.16208	-0.0700951																	49.34	8.5271	29.2454	75.8274	160.469		48.84	18.92	49.3016	92.4541		79.5	0.46345	1.06035	1.97075	2.65515		79.6	-0.202	3.28535	13.2736	26.5262		49.24	21.6941	58.8767	103.939	149.991		48.84
		7.16875	-0.0715256																	49.44	8.54565	29.2756	75.9407	160.614		48.94	18.9419	49.3665	92.5782		79.6	0.4639	1.0615	1.9724	2.6548		79.7	-0.20315	3.2855	13.277	26.5326		49.34	21.739	58.9294	103.98	150.048		48.94
		7.17542	-0.0724792																	49.54	8.57007	29.3	76.0422	160.774		49.04	18.9767	49.4403	92.6787		79.7	0.46385	1.06225	1.97385	2.65515		79.8	-0.20345	3.28645	13.2812	26.5372		49.44	21.7507	58.9705	104.002	150.095		49.04
		7.18208	-0.0734329																	49.64	8.59155	29.3411	76.1145	160.936		49.14	19.0134	49.4966	92.7733		79.8	0.46475	1.06355	1.97565	2.65595		79.9	-0.2027	3.28695	13.2849	26.5417		49.54	21.7869	59.0281	104.048	150.152		49.14
		7.18875	-0.0743866																	49.74	8.60229	29.3713	76.1838	161.087		49.24	19.0435	49.5735	92.8861		79.9	0.46565	1.06435	1.97705	2.65615		80	-0.2018	3.2892	13.2898	26.5491		49.64	21.825	59.0798	104.095	150.183		49.24
		7.19542	-0.0748634																	49.84	8.60376	29.4158	76.2673	161.21		49.34	19.0802	49.6454	93.0049		80	0.46525	1.06545	1.97755	2.65655		80.1	-0.2022	3.2905	13.2942	26.5554		49.74	21.8396	59.1414	104.128	150.217		49.34
		7.20208	0																	49.94	8.63062	29.4465	76.3762	161.338		49.44	19.1271	49.7352	93.0947		80.1	0.46595	1.06595	1.97885	2.65635		80.2	-0.20195	3.2912	13.2978	26.5611		49.84	21.8806	59.196	104.165	150.27		49.44
		7.20875	0																	50.04	8.64819	29.5051	76.4817	161.502		49.54	19.1603	49.8134	93.1963		80.2	0.46585	1.06545	1.97985	2.65685		80.3	-0.20195	3.29285	13.3024	26.5669		49.94	21.905	59.2263	104.22	150.308		49.54
		7.21542	0																	50.14	8.66186	29.5559	76.5774	161.66		49.64	19.1974	49.8934	93.3083		80.3	0.4658	1.0669	1.9814	2.6576		80.4	-0.202	3.29445	13.3076	26.573		50.04	21.9519	59.2947	104.275	150.349		49.64
		7.22208	0																	50.24	8.65405	29.6086	76.6458	161.787		49.74	19.2257	49.9745	93.416		80.4	0.46615	1.06755	1.98295	2.65825		80.5	-0.20175	3.2949	13.3113	26.5795		50.14	21.9812	59.3552	104.324	150.409		49.74
		7.22875	0																	50.34	8.67212	29.6677	76.7498	161.958		49.84	19.2638	50.077	93.5186		80.5	0.46625	1.06765	1.98425	2.65805		80.6	-0.2014	3.29625	13.3156	26.5863		50.24	22.0154	59.4285	104.341	150.448		49.84
		7.23542	0																	50.44	8.68677	29.7117	76.8523	162.103		49.94	19.2999	50.1522	93.6172		80.6	0.46565	1.06745	1.98565	2.65755		80.7	-0.20115	3.2972	13.3191	26.5916		50.34	22.0525	59.4812	104.393	150.498		49.94
		7.24208	0																	50.54	8.69849	29.7605	76.9402	162.261		50.04	19.3312	50.2421	93.7148		80.7	0.46605	1.06885	1.98735	2.65855		80.8	-0.20105	3.29825	13.3234	26.5968		50.44	22.0662	59.5593	104.444	150.543		50.04
		7.24875	0																	50.64	8.71265	29.7981	77.0481	162.397		50.14	19.3624	50.3124	93.8594		80.8	0.46645	1.06965	1.98845	2.65925		80.9	-0.20015	3.29885	13.3269	26.6028		50.54	22.0964	59.6238	104.494	150.609		50.14
		7.25542	0																	50.74	8.72339	29.8381	77.1663	162.568		50.24	19.3992	50.3999	93.9801		80.9	0.46755	1.07085	1.99035	2.66045		81	-0.1995	3.29985	13.3306	26.6095		50.64	22.1121	59.6794	104.568	150.654		50.24
		7.26208	0																	50.84	8.74585	29.886	77.2786	162.727		50.34	19.4347	50.4823	94.0762		81	0.4677	1.0719	1.9915	2.6621		81.1	-0.1992	3.3002	13.3344	26.6156		50.74	22.1277	59.7478	104.603	150.702		50.34
		7.26875	0																	50.94	8.75562	29.9387	77.3821	162.881		50.44	19.465	50.5575	94.1846		81.1	0.4682	1.0724	1.9935	2.6623		81.2	-0.1978	3.301	13.3377	26.6214		50.84	22.156	59.7859	104.651	150.74		50.44
		7.27542	0																	51.04	8.75952	29.9797	77.4739	163.035		50.54	19.4982	50.6102	94.3135		81.2	0.46845	1.07265	1.99475	2.66345		81.3	-0.1967	3.3027	13.3431	26.628		50.94	22.1951	59.8679	104.71	150.774		50.54
		7.28208	0																	51.14	8.78589	30.0491	77.5627	163.189		50.64	19.5363	50.6991	94.4414		81.3	0.471	1.0725	1.9955	2.6646		81.4	-0.19625	3.3034	13.3472	26.6344		51.04	22.2283	59.9675	104.786	150.826		50.64
		7.28875	0																	51.24	8.79077	30.1106	77.6477	163.334		50.74	19.5734	50.7635	94.5469		81.4	0.47225	1.07255	1.99655	2.66565		81.5	-0.19685	3.30475	13.3506	26.64		51.14	22.2664	60.033	104.838	150.872		50.74
		7.29542	0																	51.34	8.8064	30.1653	77.7512	163.483		50.84	19.6095	50.8505	94.6533		81.5	0.4724	1.0725	1.997	2.6669		81.6	-0.1969	3.30595	13.3535	26.6456		51.24	22.3201	60.1003	104.885	150.926		50.84
		7.30208	0																	51.44	8.82202	30.2004	77.8547	163.614		50.94	19.6466	50.9266	94.7803		81.6	0.47185	1.07285	1.99765	2.66745		81.7	-0.1978	3.307	13.3568	26.6509		51.34	22.3513	60.1628	104.94	150.957		50.94
		7.30875	0																	51.54	8.84253	30.2444	77.9338	163.747		51.04	19.6798	50.9911	94.876		81.7	0.47085	1.07295	1.99825	2.66825		81.8	-0.1967	3.3083	13.36	26.6565		51.44	22.3982	60.241	105.02	150.996		51.04
		7.31542	0																	51.64	8.85132	30.3196	78.009	163.873		51.14	19.7189	51.0614	94.9854		81.8	0.47045	1.07415	1.99955	2.66965		81.9	-0.1968	3.309	13.3634	26.6617		51.54	22.4519	60.3142	105.076	151.058		51.14
		7.32208	0																	51.74	8.86597	30.3352	78.0735	164.002		51.24	19.7618	51.1434	95.083		81.9	0.47065	1.07435	2.00035	2.67115		82	-0.19655	3.3097	13.3666	26.6674		51.64	22.4792	60.3923	105.131	151.093		51.24
		7.32875	0																	51.84	8.8689	30.3821	78.1848	164.125		51.34	19.8009	51.2216	95.1729		82	0.47135	1.07425	2.00155	2.67255		82.1	-0.19635	3.31145	13.3707	26.673		51.74	22.5383	60.4788	105.168	151.127		51.34
		7.33542	0																	51.94	8.88159	30.4338	78.2874	164.267		51.44	19.838	51.3016	95.2725		82.1	0.47175	1.07475	2.00245	2.67475		82.2	-0.19745	3.31285	13.3737	26.6783		51.84	22.6023	60.5662	105.238	151.171		51.44
		7.34208	0																	52.04	8.90649	30.4861	78.4021	164.389		51.54	19.8722	51.3749	95.3809		82.2	0.47135	1.07555	2.00405	2.67615		82.3	-0.1979	3.31325	13.3766	26.6837		51.94	22.6443	60.6472	105.292	151.209		51.54
		7.34875	0																	52.14	8.91772	30.5071	78.511	164.5		51.64	19.8937	51.4471	95.4512		82.3	0.47115	1.07575	2.00595	2.67765		82.4	-0.1977	3.3143	13.3802	26.689		52.04	22.6951	60.7058	105.35	151.242		51.64
		7.35542	0																	52.24	8.93237	30.5569	78.6194	164.64		51.74	19.9249	51.5175	95.541		82.4	0.47175	1.07595	2.00705	2.67875		82.5	-0.19645	3.3152	13.384	26.695		52.14	22.7537	60.7644	105.405	151.281		51.74
		7.36208	0																	52.34	8.94702	30.6086	78.7415	164.781		51.84	19.9698	51.5936	95.6563		82.5	0.47105	1.07555	2.00655	2.67965		82.6	-0.19715	3.31695	13.388	26.7004		52.24	22.8025	60.8572	105.457	151.319		51.84
		7.36875	0																	52.44	8.97144	30.6409	78.8391	164.915		51.94	20.0011	51.6639	95.7656		82.6	0.4719	1.0761	2.0074	2.6812		82.7	-0.19695	3.31645	13.3915	26.7062		52.34	22.8347	60.9548	105.533	151.351		51.94
		7.37542	0																	52.54	8.98413	30.679	78.9426	165.061		52.04	20.0402	51.7225	95.8555		82.7	0.47235	1.07675	2.00855	2.68255		82.8	-0.1966	3.31735	13.3945	26.7114		52.44	22.8855	61.0388	105.572	151.413		52.04
		7.38208	0																	52.64	8.98999	30.7297	79.0598	165.192		52.14	20.0773	51.7909	95.9551		82.8	0.4718	1.0776	2.01	2.684		82.9	-0.19535	3.3187	13.3988	26.7171		52.54	22.9226	61.0994	105.629	151.447		52.14
		7.38875	0																	52.74	9.00757	30.7825	79.1672	165.322		52.24	20.1251	51.8778	96.0615		82.9	0.4723	1.0782	2.0117	2.6858		83	-0.19495	3.32055	13.4038	26.7232		52.64	22.9753	61.1716	105.676	151.474		52.24
		7.39542	0																	52.84	9.00854	30.8401	79.2932	165.462		52.34	20.1564	51.9481	96.1592		83	0.47285	1.07935	2.01305	2.68725		83.1	-0.1951	3.32205	13.407	26.7286		52.74	23.0154	61.2078	105.708	151.518		52.34
		7.40208	0																	52.94	9.02026	30.8713	79.4026	165.603		52.44	20.1954	52.0184	96.2725		83.1	0.47265	1.07915	2.01415	2.68855		83.2	-0.19435	3.323	13.4105	26.7341		52.84	23.0471	61.2708	105.753	151.563		52.44
		7.40875	0																	53.04	9.04224	30.9275	79.4792	165.746		52.54	20.2267	52.0887	96.3701		83.2	0.4727	1.0792	2.0157	2.6899		83.3	-0.19455	3.32465	13.4153	26.7399		52.94	23.074	61.3171	105.806	151.598		52.54
		7.41542	0																	53.14	9.04761	30.9807	79.5413	165.911		52.64	20.2657	52.1591	96.4475		83.3	0.4706	1.0794	2.0171	2.6911		83.4	-0.19495	3.32665	13.4187	26.7458		53.04	23.1111	61.3757	105.856	151.641		52.64
		7.42208	0																	53.24	9.05151	31.053	79.6252	166.066		52.74	20.3087	52.2528	96.5537		83.4	0.46935	1.08085	2.01825	2.69245		83.5	-0.1954	3.32795	13.4224	26.7512		53.14	23.1316	61.4236	105.881	151.677		52.74
		7.42875	0																	53.34	9.07202	31.1008	79.72	166.203		52.84	20.34	52.3466	96.6631		83.5	0.4702	1.0817	2.0196	2.6931		83.6	-0.1964	3.33	13.4254	26.7575		53.24	23.1667	61.4763	105.912	151.714		52.84
		7.43542	0																	53.44	9.06714	31.178	79.8108	166.31		52.94	20.379	52.4227	96.7529		83.6	0.4703	1.0813	2.0208	2.6934		83.7	-0.1965	3.3317	13.4289	26.764		53.34	23.2107	61.5066	105.968	151.77		52.94
		7.44208	0																	53.54	9.0896	31.2278	79.9114	166.473		53.04	20.4161	52.5067	96.8604		83.7	0.4698	1.0821	2.0214	2.6942		83.8	-0.1962	3.3332	13.4322	26.7709		53.44	23.24	61.5359	106.009	151.799		53.04
		7.44875	0																	53.64	9.10522	31.2766	79.9915	166.606		53.14	20.4415	52.5907	96.9639		83.8	0.4697	1.0824	2.0231	2.6951		83.9	-0.19555	3.3338	13.436	26.777		53.54	23.2703	61.574	106.047	151.833		53.14
		7.45542	0																	53.74	9.11792	31.3264	80.1038	166.755		53.24	20.4825	52.6747	97.0635		83.9	0.4683	1.0831	2.0245	2.6961		84	-0.1951	3.33535	13.4399	26.7825		53.64	23.2888	61.6189	106.085	151.877		53.24
		7.46208	0																	53.84	9.13354	31.3811	80.1956	166.906		53.34	20.5148	52.746	97.1543		84	0.4674	1.0845	2.0267	2.6977		84.1	-0.19555	3.3369	13.445	26.7892		53.74	23.3298	61.6726	106.134	151.914		53.34
		7.46875	0																	53.94	9.15601	31.4153	80.2727	167.053		53.44	20.545	52.8192	97.2588		84.1	0.46725	1.08535	2.02855	2.69855		84.2	-0.1965	3.33785	13.4489	26.7939		53.84	23.3503	61.7478	106.168	151.933		53.44
		7.47542	-0.000476837																	54.04	9.16772	31.4583	80.3489	167.18		53.54	20.5728	52.9055	97.3646		84.2	0.4665	1.0858	2.0295	2.6991		84.3	-0.197	3.3395	13.4533	26.7996		53.94	23.3796	61.7986	106.205	151.988		53.54
		7.48208	0																	54.14	9.18628	31.4963	80.4534	167.323		53.64	20.6329	52.9689	97.4951		84.3	0.46645	1.08635	2.03165	2.70065		84.4	-0.19735	3.3405	13.4567	26.8052		54.04	23.4089	61.8533	106.246	152.021		53.64
		7.48875	0.000476837																	54.24	9.2019	31.5432	80.5491	167.454		53.74	20.6478	53.0516	97.6045		84.4	0.4666	1.0868	2.0339	2.7022		84.5	-0.1963	3.34255	13.4606	26.8111		54.14	23.4304	61.8943	106.287	152.046		53.74
		7.49542	0																	54.34	9.2146	31.6028	80.6653	167.608		53.84	20.6681	53.1219	97.6943		84.5	0.46675	1.08785	2.03465	2.70375		84.6	-0.19535	3.3442	13.4658	26.8173		54.24	23.4656	61.9763	106.349	152.075		53.84
		7.50208	-0.000953674																	54.44	9.23315	31.6409	80.7542	167.751		53.94	20.7111	53.1844	97.8037		84.6	0.4663	1.0884	2.0359	2.7049		84.7	-0.19535	3.34725	13.4716	26.8237		54.34	23.5105	62.0408	106.402	152.12		53.94
		7.50875	-0.00238419																	54.54	9.24585	31.6731	80.8176	167.91		54.04	20.7384	53.2626	97.9053		84.7	0.46775	1.08985	2.03795	2.70645		84.8	-0.19515	3.34875	13.4756	26.8294		54.44	23.5476	62.0876	106.445	152.153		54.04
		7.51542	-0.00476837																	54.64	9.27417	31.6956	80.8987	168.032		54.14	20.7697	53.3329	98.0076		84.8	0.4676	1.0897	2.0392	2.7067		84.9	-0.19415	3.35055	13.4799	26.8359		54.54	23.5808	62.1267	106.49	152.191		54.14
		7.52208	-0.00715256																	54.74	9.28687	31.7405	80.9827	168.173		54.24	20.8068	53.4169	98.1104		84.9	0.467	1.0896	2.0408	2.7062		85	-0.1941	3.35095	13.4832	26.8411		54.64	23.6121	62.1833	106.535	152.22		54.24
		7.52875	-0.00762939																	54.84	9.29956	31.7795	81.0598	168.314		54.34	20.8322	53.4969	98.2053		85	0.46705	1.08975	2.04195	2.70625		85.1	-0.1937	3.3509	13.4861	26.8464		54.74	23.6248	62.2136	106.577	152.248		54.34
		7.53542	-0.00667572																	54.94	9.30737	31.8264	81.1428	168.462		54.44	20.8699	53.5503	98.3141		85.1	0.46845	1.09105	2.04375	2.70665		85.2	-0.19315	3.3517	13.4885	26.8516		54.84	23.658	62.28	106.638	152.295		54.44
		7.54208	-0.00476837																	55.04	9.31128	31.8674	81.217	168.607		54.54	20.8898	53.621	98.4043		85.2	0.4686	1.0906	2.0446	2.7059		85.3	-0.1931	3.35335	13.4924	26.8574		54.94	23.6946	62.3362	106.685	152.328		54.54
		7.54875	-0.00333786																	55.14	9.32349	31.9246	81.3132	168.756		54.64	20.9171	53.6913	98.4824		85.3	0.46885	1.09035	2.04555	2.70575		85.4	-0.19315	3.3538	13.4959	26.8629		55.04	23.718	62.3948	106.734	152.349		54.64
		7.55542	-0.00238419																	55.24	9.33472	31.967	81.4065	168.884		54.74	20.9523	53.7655	98.5879		85.4	0.46895	1.09055	2.04695	2.70615		85.5	-0.1934	3.35475	13.5	26.8696		55.14	23.7546	62.488	106.789	152.4		54.74
		7.56208	-0.00190735																	55.34	9.35425	32.0178	81.5042	169.027		54.84	20.9835	53.8163	98.6777		85.5	0.4699	1.0914	2.0488	2.7073		85.6	-0.19355	3.3553	13.5033	26.8753		55.24	23.7888	62.5417	106.819	152.446		54.84
		7.56875	-0.00333786																	55.44	9.36987	32.0647	81.5959	169.157		54.94	21.0206	53.9003	98.7734		85.6	0.4699	1.0922	2.0516	2.7073		85.7	-0.1941	3.35665	13.506	26.8806		55.34	23.8132	62.6052	106.873	152.478		54.94
		7.57542	-0.00572205																	55.54	9.38647	32.1184	81.6965	169.301		55.04	21.046	53.9803	98.873		85.7	0.4705	1.0925	2.053	2.7078		85.8	-0.1936	3.3568	13.51	26.8865		55.44	23.8416	62.6648	106.919	152.514		55.04
		7.58208	-0.00810623																	55.64	9.40601	32.1653	81.8137	169.425		55.14	21.0802	54.0536	98.9658		85.8	0.4707	1.0932	2.054	2.7093		85.9	-0.19315	3.3575	13.5137	26.8921		55.54	23.8767	62.7507	106.96	152.563		55.14
		7.58875	-0.00953674																	55.74	9.41187	32.1809	81.9114	169.545		55.24	21.1202	54.1405	99.0723		85.9	0.47035	1.09295	2.05545	2.70985		86	-0.19305	3.35885	13.5176	26.8974		55.64	23.9109	62.824	107.015	152.587		55.24
		7.59542	-0.0100136																	55.84	9.41968	32.2317	82.0168	169.662		55.34	21.1476	54.2108	99.1816		86	0.47015	1.09245	2.05615	2.71005		86.1	-0.1924	3.35985	13.5215	26.9032		55.74	23.948	62.8923	107.033	152.62		55.34
		7.60208	-0.0109673																	55.94	9.43921	32.2776	82.1243	169.823		55.44	21.1671	54.2968	99.2832		86.1	0.47025	1.09215	2.05715	2.71075		86.2	-0.1919	3.3607	13.5253	26.9091		55.84	23.9734	62.9841	107.094	152.663		55.44
		7.60875	-0.0109673																	56.04	9.45679	32.3157	82.2043	169.957		55.54	21.2117	54.3589	99.3746		86.2	0.4713	1.093	2.0584	2.711		86.3	-0.19235	3.3615	13.5292	26.9147		55.94	24.0066	63.0505	107.14	152.708		55.54
		7.61542	-0.0109673																	56.14	9.45581	32.3772	82.3108	170.068		55.64	21.2355	54.4354	99.4805		86.3	0.47165	1.09345	2.05895	2.71025		86.4	-0.1921	3.36145	13.5331	26.9199		56.04	24.0388	63.114	107.188	152.758		55.64
		7.62208	-0.00953674																	56.24	9.47339	32.4436	82.3967	170.187		55.74	21.2784	54.4999	99.582		86.4	0.47245	1.09415	2.06045	2.71135		86.5	-0.192	3.3626	13.536	26.926		56.14	24.0603	63.1814	107.248	152.806		55.74
		7.62875	-0.00762939																	56.34	9.49292	32.4905	82.4866	170.304		55.84	21.2999	54.5917	99.6777		86.5	0.4728	1.0951	2.0634	2.713		86.6	-0.1914	3.3632	13.54	26.932		56.24	24.0847	63.2283	107.281	152.861		55.84
		7.63542	-0.00619888																	56.44	9.51343	32.5129	82.5618	170.416		55.94	21.3429	54.6659	99.7773		86.6	0.47335	1.09605	2.06475	2.71395		86.7	-0.1909	3.3647	13.5442	26.9384		56.34	24.1238	63.2947	107.324	152.912		55.94
		7.64208	-0.00524521																	56.54	9.54468	32.5559	82.6575	170.569		56.04	21.382	54.744	99.8906		86.7	0.4735	1.0967	2.0664	2.7139		86.8	-0.1906	3.3663	13.5487	26.9446		56.44	24.1492	63.3796	107.351	152.968		56.04
		7.64875	-0.00476837																	56.64	9.56226	32.593	82.7375	170.696		56.14	21.4249	54.7987	99.998		86.8	0.47355	1.09715	2.06795	2.71335		86.9	-0.19095	3.3674	13.5527	26.9498		56.54	24.1902	63.4529	107.375	153.025		56.14
		7.65542	-0.00524521																	56.74	9.57593	32.6379	82.8411	170.821		56.24	21.4725	54.869	100.082		86.9	0.47435	1.09755	2.06915	2.71395		87	-0.1915	3.36735	13.5556	26.9552		56.64	24.2146	63.5007	107.417	153.067		56.24
		7.66208	-0.00715256																	56.84	9.59155	32.6829	82.9016	170.965		56.34	21.5128	54.9374	100.178		87	0.475	1.0987	2.0707	2.7144		87.1	-0.19115	3.3681	13.5586	26.9612		56.74	24.2498	63.5847	107.446	153.096		56.34
		7.66875	-0.0100136																	56.94	9.60815	32.7268	82.9709	171.103		56.44	21.5558	55.0038	100.268		87.1	0.4756	1.0997	2.0725	2.7153		87.2	-0.1902	3.36925	13.5617	26.9672		56.84	24.2937	63.6482	107.502	153.148		56.44
		7.67542	-0.0128746																	57.04	9.61792	32.7639	83.051	171.218		56.54	21.5831	55.0507	100.365		87.2	0.4771	1.1013	2.0749	2.7177		87.3	-0.1904	3.3704	13.5651	26.9733		56.94	24.3201	63.7019	107.528	153.188		56.54
		7.68208	-0.0157356																	57.14	9.63647	32.7688	83.1711	171.356		56.64	21.6241	55.1249	100.459		87.3	0.47845	1.10235	2.07665	2.71855		87.4	-0.19075	3.3703	13.569	26.9796		57.04	24.3533	63.7468	107.569	153.233		56.64
		7.68875	-0.0166893																	57.24	9.65063	32.8201	83.2537	171.473		56.74	21.6534	55.1854	100.566		87.4	0.47995	1.10345	2.07885	2.71995		87.5	-0.18995	3.37015	13.573	26.9853		57.14	24.387	63.8196	107.622	153.274		56.74
		7.69542	-0.0157356																	57.34	9.66284	32.8596	83.3752	171.629		56.84	21.6798	55.243	100.675		87.5	0.4799	1.1044	2.0804	2.7203		87.6	-0.18985	3.37155	13.5777	26.9916		57.24	24.4255	63.8972	107.677	153.332		56.84
		7.70208	-0.0143051																	57.44	9.68433	32.8928	83.4553	171.761		56.94	21.7238	55.3143	100.77		87.6	0.4801	1.1055	2.0808	2.7204		87.7	-0.18985	3.37305	13.5828	26.9977		57.34	24.4548	63.9382	107.719	153.385		56.94
		7.70875	-0.0133514																	57.54	9.69116	32.9426	83.5637	171.883		57.04	21.7462	55.3993	100.888		87.7	0.4804	1.1062	2.0822	2.7206		87.8	-0.1887	3.37375	13.5862	27.0024		57.44	24.5007	64.031	107.756	153.439		57.04
		7.71542	-0.0133514																	57.64	9.70581	32.9846	83.6604	172.011		57.14	21.7853	55.4559	100.989		87.8	0.48075	1.10665	2.08315	2.72035		87.9	-0.18895	3.3744	13.59	27.0083		57.54	24.5378	64.0642	107.789	153.48		57.14
		7.72208	-0.0123978																	57.74	9.71753	33.0237	83.7561	172.126		57.24	21.8243	55.538	101.099		87.9	0.48085	1.10745	2.08405	2.72165		88	-0.18855	3.37555	13.594	27.0145		57.64	24.5588	64.1067	107.819	153.514		57.24
		7.72875	-0.0119209																	57.84	9.73511	33.0745	83.8342	172.255		57.34	21.8595	55.5966	101.188		88	0.4802	1.1074	2.0846	2.7225		88.1	-0.1883	3.37815	13.5993	27.021		57.74	24.6052	64.1628	107.854	153.553		57.34
		7.73542	-0.0119209																	57.94	9.74146	33.1277	83.9597	172.369		57.44	21.9025	55.6727	101.315		88.1	0.48155	1.10805	2.08615	2.72385		88.2	-0.1881	3.3798	13.6027	27.0273		57.84	24.6433	64.1951	107.875	153.579		57.44
		7.74208	-0.0123978																	58.04	9.74487	33.1721	84.0588	172.499		57.54	21.9357	55.745	101.435		88.2	0.48125	1.10765	2.08715	2.72455		88.3	-0.1876	3.3802	13.6072	27.033		57.94	24.6785	64.2224	107.894	153.587		57.54
		7.74875	-0.0133514																	58.14	9.75464	33.2229	84.1663	172.634		57.64	21.9698	55.8124	101.538		88.3	0.48115	1.10875	2.08795	2.72525		88.4	-0.187	3.3812	13.612	27.0385		58.04	24.7166	64.2458	107.926	153.611		57.64
		7.75542	-0.0138283																	58.24	9.77905	33.2747	84.2493	172.74		57.74	22.0128	55.8905	101.646		88.4	0.48145	1.10935	2.08805	2.72565		88.5	-0.187	3.3821	13.6167	27.0438		58.14	24.7507	64.2947	107.967	153.636		57.74
		7.76208	-0.0138283																	58.34	9.78784	33.3245	84.3557	172.866		57.84	22.0499	55.9608	101.736		88.5	0.4827	1.1098	2.0887	2.7262		88.6	-0.1867	3.3822	13.6198	27.049		58.24	24.7869	64.3406	108.012	153.686		57.84
		7.76875	-0.0104904																	58.44	9.79077	33.3606	84.4465	172.969		57.94	22.089	56.0546	101.838		88.6	0.4839	1.1097	2.0898	2.7273		88.7	-0.18695	3.383	13.6234	27.0544		58.34	24.821	64.3904	108.062	153.716		57.94
		7.77542	-0.00429153																	58.54	9.8103	33.4192	84.554	173.115		58.04	22.1232	56.1259	101.921		88.7	0.4847	1.111	2.0913	2.728		88.8	-0.18635	3.38355	13.6275	27.0592		58.44	24.8503	64.4294	108.09	153.755		58.04
		7.78208	0.0038147																	58.64	9.823	33.4729	84.6252	173.241		58.14	22.1554	56.1932	101.996		88.8	0.4865	1.1118	2.0931	2.7287		88.9	-0.18535	3.38455	13.632	27.0652		58.54	24.8621	64.5017	108.135	153.796		58.14
		7.78875	0.0133514																	58.74	9.82788	33.509	84.72	173.377		58.24	22.1847	56.2604	102.094		88.9	0.4871	1.1123	2.0941	2.7289		89	-0.1847	3.38525	13.6363	27.0713		58.64	24.8943	64.5398	108.161	153.829		58.24
		7.79542	0.0219345																	58.84	9.84839	33.5569	84.8108	173.517		58.34	22.2198	56.3417	102.193		89	0.4878	1.1117	2.0943	2.7292		89.1	-0.18465	3.3861	13.6409	27.0778		58.74	24.9519	64.5974	108.195	153.88		58.34
		7.80208	0.0276566																	58.94	9.86548	33.614	84.8914	173.658		58.44	22.2491	56.41	102.289		89.1	0.4885	1.1114	2.0948	2.7295		89.2	-0.1845	3.38615	13.6447	27.0833		58.84	24.9841	64.6609	108.233	153.924		58.44
		7.80875	0.0276566																	59.04	9.8728	33.6653	84.9875	173.787		58.54	22.2804	56.4784	102.369		89.2	0.4894	1.1117	2.0953	2.7309		89.3	-0.184	3.3867	13.6486	27.0892		58.94	25.0066	64.7087	108.281	153.948		58.54
		7.81542	0.0228882																	59.14	9.89233	33.6799	85.0774	173.905		58.64	22.3087	56.5341	102.448		89.3	0.49125	1.11275	2.09655	2.73215		89.4	-0.18315	3.3882	13.6528	27.0951		59.04	25.0515	64.7849	108.302	153.98		58.64
		7.82208	0.0152588																	59.24	9.91235	33.7244	85.1677	174.009		58.74	22.3282	56.6122	102.536		89.4	0.49125	1.11335	2.09695	2.73265		89.5	-0.1827	3.38945	13.6569	27.1019		59.14	25.0896	64.8386	108.35	153.998		58.74
		7.82875	0.00715256																	59.34	9.92651	33.7463	85.2717	174.136		58.84	22.3641	56.6864	102.626		89.5	0.49125	1.11495	2.09815	2.73385		89.6	-0.18245	3.3907	13.6615	27.1086		59.24	25.115	64.8972	108.385	154.031		58.84
		7.83542	-0.000476837																	59.44	9.95093	33.7825	85.3547	174.287		58.94	22.3907	56.7548	102.716		89.6	0.492	1.1163	2.0989	2.7346		89.7	-0.1828	3.39145	13.6654	27.1138		59.34	25.1599	64.9578	108.409	154.065		58.94
		7.84208	-0.00619888																	59.54	9.96362	33.8225	85.426	174.417		59.04	22.4122	56.8192	102.776		89.7	0.4934	1.1168	2.0994	2.7355		89.8	-0.18255	3.3927	13.67	27.1197		59.44	25.1804	65.0154	108.447	154.097		59.04
		7.84875	-0.00905991																	59.64	9.98608	33.8606	85.5139	174.53		59.14	22.4464	56.8983	102.881		89.8	0.4945	1.1175	2.1013	2.7359		89.9	-0.18195	3.39355	13.673	27.1247		59.54	25.2039	65.0701	108.474	154.124		59.14
		7.85542	-0.00953674																	59.74	9.9978	33.8899	85.6008	174.65		59.24	22.464	56.9745	102.957		89.9	0.4959	1.1188	2.1027	2.737		90	-0.1813	3.39395	13.6761	27.1308		59.64	25.2478	65.1277	108.532	154.17		59.24
		7.86208	-0.00953674																	59.84	10.0095	33.925	85.6829	174.733		59.34	22.506	57.0594	103.062		90	0.49635	1.11975	2.10285	2.73805		90.1	-0.18085	3.3949	13.6795	27.1372		59.74	25.2761	65.1775	108.554	154.193		59.34
		7.86875	-0.0100136																	59.94	10.0251	33.9583	85.7805	174.854		59.44	22.5411	57.1337	103.151		90.1	0.4977	1.1207	2.1032	2.7398		90.2	-0.1809	3.39645	13.6832	27.1436		59.84	25.2976	65.2146	108.582	154.226		59.44
		7.87542	-0.0104904																	60.04	10.0349	34.0012	85.8743	174.971		59.54	22.5704	57.1942	103.245		90.2	0.49895	1.12175	2.10395	2.74095		90.3	-0.1803	3.3974	13.687	27.1489		59.94	25.3269	65.2732	108.623	154.261		59.54
		7.88208	-0.0104904																	60.14	10.0349	34.0344	85.9446	175.086		59.64	22.5861	57.2606	103.312		90.3	0.5004	1.1227	2.1058	2.7422		90.4	-0.1809	3.3985	13.6915	27.1548		60.04	25.3611	65.3328	108.665	154.297		59.64
		7.88875	-0.0119209																	60.24	10.0408	34.0754	86.0168	175.19		59.74	22.6193	57.3173	103.388		90.4	0.50265	1.12345	2.10705	2.74305		90.5	-0.18125	3.3988	13.6957	27.1605		60.14	25.3894	65.3738	108.714	154.319		59.74
		7.89542	-0.0138283																	60.34	10.0593	34.1311	86.0803	175.304		59.84	22.6642	57.3759	103.474		90.5	0.50365	1.12515	2.10825	2.74405		90.6	-0.1814	3.40025	13.699	27.1665		60.24	25.427	65.4182	108.744	154.351		59.84
		7.90208	-0.0166893																	60.44	10.0759	34.1672	86.1477	175.418		59.94	22.6954	57.4423	103.569		90.6	0.50505	1.12695	2.10895	2.74485		90.7	-0.18165	3.4011	13.7021	27.1723		60.34	25.4597	65.4607	108.761	154.382		59.94
		7.90875	-0.0190735																	60.54	10.0886	34.2268	86.262	175.521		60.04	22.7384	57.5184	103.659		90.7	0.50625	1.12805	2.10955	2.74615		90.8	-0.18225	3.40035	13.7043	27.1779		60.44	25.489	65.5232	108.804	154.406		60.04
		7.91542	-0.0214577																	60.64	10.1096	34.2537	86.3416	175.614		60.14	22.7736	57.5868	103.771		90.8	0.5071	1.1293	2.1103	2.7469		90.9	-0.18245	3.40085	13.7075	27.1837		60.54	25.4939	65.5476	108.828	154.418		60.14
		7.92208	-0.0224113																	60.74	10.1228	34.3118	86.4309	175.711		60.24	22.8058	57.6581	103.857		90.9	0.5082	1.1309	2.1115	2.7471		91	-0.18215	3.40105	13.711	27.1892		60.64	25.531	65.6003	108.87	154.446		60.24
		7.92875	-0.023365																	60.84	10.1306	34.3508	86.5188	175.795		60.34	22.8546	57.7186	103.939		91	0.509	1.1321	2.1123	2.7472		91.1	-0.1817	3.40135	13.7147	27.1952		60.74	25.5554	65.658	108.888	154.472		60.34
		7.93542	-0.0228882																	60.94	10.1521	34.384	86.593	175.918		60.44	22.8976	57.7655	104.029		91.1	0.5093	1.1322	2.1124	2.7476		91.2	-0.1807	3.4022	13.718	27.201		60.84	25.5789	65.7009	108.92	154.49		60.44
		7.94208	-0.0219345																	61.04	10.1589	34.4299	86.6741	176.023		60.54	22.9347	57.8514	104.119		91.2	0.51095	1.13355	2.11305	2.74895		91.3	-0.18105	3.4033	13.7214	27.2068		60.94	25.6179	65.7341	108.965	154.505		60.54
		7.94875	-0.0209808																	61.14	10.1755	34.4778	86.7629	176.129		60.64	22.9718	57.953	104.207		91.3	0.51135	1.13385	2.11285	2.74955		91.4	-0.18145	3.40345	13.7241	27.2117		61.04	25.6531	65.7527	109.004	154.54		60.64
		7.95542	-0.0209808																	61.24	10.1873	34.5247	86.8274	176.25		60.74	23.0167	58.0175	104.314		91.4	0.5129	1.1335	2.1131	2.7505		91.5	-0.182	3.40375	13.7272	27.2175		61.14	25.6951	65.7878	109.04	154.582		60.74
		7.96208	-0.0219345																	61.34	10.2068	34.5676	86.9172	176.399		60.84	23.0499	58.0897	104.404		91.5	0.51335	1.13355	2.11455	2.75205		91.6	-0.1814	3.4048	13.7298	27.2241		61.24	25.7146	65.8318	109.091	154.614		60.84
		7.96875	-0.0228882																	61.44	10.2224	34.6028	86.9915	176.524		60.94	23.0782	58.1532	104.503		91.6	0.5143	1.1332	2.1152	2.7528		91.7	-0.1812	3.4063	13.7337	27.2301		61.34	25.7341	65.8767	109.122	154.653		60.94
		7.97542	-0.023365																	61.54	10.2351	34.6467	87.0706	176.638		61.04	23.1232	58.2177	104.599		91.7	0.515	1.1338	2.1155	2.7538		91.8	-0.18105	3.4078	13.7372	27.2355		61.44	25.7576	65.9207	109.153	154.676		61.04
		7.98208	-0.0224113																	61.64	10.2532	34.6843	87.1453	176.765		61.14	23.17	58.2919	104.692		91.8	0.51645	1.13455	2.11575	2.75505		91.9	-0.1814	3.40875	13.74	27.2401		61.54	25.7898	65.9529	109.174	154.704		61.14
		7.98875	-0.020504																	61.74	10.2791	34.7454	87.2415	176.908		61.24	23.215	58.3727	104.792		91.9	0.517	1.135	2.1158	2.7558		92	-0.1811	3.41	13.7431	27.2452		61.64	25.8162	66.0222	109.218	154.729		61.24
		7.99542	-0.017643																	61.84	10.3005	34.8	87.3137	177.014		61.34	23.2404	58.4325	104.894		92	0.517	1.1336	2.1151	2.7554		92.1	-0.18125	3.4117	13.7462	27.251		61.74	25.8494	66.1003	109.264	154.776		61.34
		8.00208	-0.0162125																	61.94	10.3132	34.8518	87.3811	177.156		61.44	23.2892	58.5009	104.993		92.1	0.51635	1.13405	2.11635	2.75595		92.2	-0.18045	3.41385	13.7494	27.2574		61.84	25.8718	66.1697	109.31	154.794		61.44
		8.00875	-0.0157356																	62.04	10.3328	34.8772	87.4612	177.298		61.54	23.3292	58.5604	105.1		92.2	0.5174	1.1349	2.117	2.7581		92.3	-0.1806	3.41575	13.754	27.2631		61.94	25.9119	66.2429	109.346	154.836		61.54
		8.01542	-0.0157356																	62.14	10.3386	34.9397	87.5491	177.423		61.64	23.3663	58.6229	105.213		92.3	0.5188	1.1363	2.1185	2.7601		92.4	-0.1806	3.4172	13.7575	27.269		62.04	25.9509	66.3093	109.385	154.867		61.64
		8.02208	-0.0162125																	62.24	10.3757	34.9963	87.6252	177.558		61.74	23.3972	58.6831	105.324		92.4	0.51875	1.13615	2.11885	2.76095		92.5	-0.18085	3.4188	13.7611	27.2751		62.14	25.9861	66.3542	109.417	154.899		61.74
		8.02875	-0.0166893																	62.34	10.3933	35.0491	87.7014	177.689		61.84	23.4288	58.7733	105.426		92.5	0.51845	1.13585	2.11935	2.76125		92.6	-0.1813	3.41895	13.7648	27.2813		62.24	26.031	66.4324	109.468	154.918		61.84
		8.03542	-0.0171661																	62.44	10.4128	35.1096	87.7659	177.806		61.94	23.4601	58.8436	105.523		92.6	0.5199	1.136	2.12	2.762		92.7	-0.1818	3.4196	13.7688	27.2865		62.34	26.0525	66.4929	109.509	154.951		61.94
		8.04208	-0.017643																	62.54	10.4373	35.1477	87.8606	177.944		62.04	23.5031	58.9022	105.613		92.7	0.5215	1.1364	2.1209	2.7632		92.8	-0.18265	3.4209	13.7724	27.2926		62.44	26.0969	66.5686	109.553	154.982		62.04
		8.04875	-0.017643																	62.64	10.4519	35.1819	87.9338	178.059		62.14	23.5284	58.9725	105.703		92.8	0.52205	1.13595	2.12085	2.76335		92.9	-0.1828	3.42035	13.776	27.2991		62.54	26.1511	66.6228	109.572	155.019		62.14
		8.05542	-0.0162125																	62.74	10.4714	35.2209	88.0002	178.173		62.24	23.5558	59.0585	105.805		92.9	0.5233	1.1358	2.1225	2.7645		93	-0.1832	3.4213	13.7796	27.3049		62.64	26.1882	66.6755	109.599	155.056		62.24
		8.06208	-0.014782																	62.84	10.4783	35.2756	88.094	178.279		62.34	23.5831	59.1249	105.896		93	0.5247	1.1349	2.1225	2.7651		93.1	-0.18375	3.4228	13.7822	27.3087		62.74	26.2107	66.739	109.635	155.067		62.34
		8.06875	-0.0138283																	62.94	10.5007	35.3206	88.1819	178.417		62.44	23.6056	59.1708	105.985		93.1	0.52655	1.13535	2.12325	2.76465		93.2	-0.18405	3.42355	13.7859	27.3128		62.84	26.2361	66.7742	109.669	155.112		62.44
		8.07542	-0.014782																	63.04	10.5085	35.3674	88.2717	178.529		62.54	23.6417	59.2499	106.09		93.2	0.52955	1.13565	2.12285	2.76425		93.3	-0.1842	3.42445	13.7901	27.3177		62.94	26.2634	66.8152	109.698	155.151		62.54
		8.08208	-0.0162125																	63.14	10.5281	35.4124	88.342	178.632		62.64	23.673	59.3378	106.188		93.3	0.53055	1.13605	2.12315	2.76365		93.4	-0.185	3.4252	13.7934	27.3231		63.04	26.2791	66.8425	109.737	155.19		62.64
		8.08875	-0.0181198																	63.24	10.5437	35.4397	88.4124	178.773		62.74	23.7159	59.4198	106.281		93.4	0.5317	1.137	2.1237	2.7636		93.5	-0.1859	3.4263	13.7961	27.3294		63.14	26.3162	66.8738	109.784	155.221		62.74
		8.09542	-0.0200272																	63.34	10.5652	35.4749	88.4866	178.874		62.84	23.7501	59.4891	106.366		93.5	0.5322	1.1379	2.1241	2.7634		93.6	-0.1865	3.4277	13.7992	27.3351		63.24	26.3474	66.8992	109.819	155.242		62.84
		8.10208	-0.0224113																	63.44	10.5789	35.5266	88.5823	178.984		62.94	23.7697	59.5341	106.444		93.6	0.5336	1.1387	2.125	2.763		93.7	-0.18775	3.4281	13.8027	27.3401		63.34	26.3835	66.9597	109.854	155.28		62.94
		8.10875	-0.0243187																	63.54	10.6101	35.551	88.676	179.073		63.04	23.7986	59.6021	106.512		93.7	0.5342	1.1389	2.1254	2.7629		93.8	-0.1872	3.42905	13.8064	27.3449		63.44	26.4167	66.9919	109.894	155.302		63.04
		8.11542	-0.023365																	63.64	10.6257	35.6096	88.76	179.191		63.14	23.838	59.6805	106.595		93.8	0.53495	1.13875	2.12555	2.76345		93.9	-0.1879	3.4298	13.8104	27.3504		63.54	26.4587	67.03	109.932	155.326		63.14
		8.12208	-0.0209808																	63.74	10.6238	35.6487	88.8616	179.294		63.24	23.8673	59.7333	106.671		93.9	0.53505	1.13835	2.12515	2.76335		94	-0.1882	3.4313	13.8141	27.3564		63.64	26.489	67.0837	109.963	155.349		63.24
		8.12875	-0.0185966																	63.84	10.6394	35.6819	88.9377	179.398		63.34	23.8839	59.7948	106.75		94	0.5348	1.1381	2.1255	2.7632		94.1	-0.18825	3.4323	13.8175	27.3616		63.74	26.5203	67.1228	109.988	155.38		63.34
		8.13542	-0.0171661																	63.94	10.6531	35.7131	89.0042	179.527		63.44	23.921	59.8749	106.834		94.1	0.5347	1.1394	2.1253	2.7633		94.2	-0.18915	3.43395	13.8209	27.3681		63.84	26.5613	67.1873	110.029	155.398		63.44
		8.14208	-0.0171661																	64.04	10.6785	35.7581	89.092	179.634		63.54	23.9562	59.9589	106.893		94.2	0.53425	1.13985	2.12615	2.76265		94.3	-0.18905	3.43405	13.8247	27.374		63.94	26.5916	67.2292	110.063	155.414		63.54
		8.14875	-0.0181198																	64.14	10.6868	35.8171	89.1785	179.748		63.64	23.9855	60.0272	106.967		94.3	0.5334	1.1402	2.1267	2.7632		94.4	-0.1892	3.43535	13.8285	27.3799		64.04	26.6091	67.2722	110.101	155.449		63.64
		8.15542	-0.0190735																	64.24	10.7078	35.8616	89.2854	179.857		63.74	24.0128	60.0897	107.037		94.4	0.5335	1.1412	2.1272	2.7641		94.5	-0.18855	3.4367	13.8324	27.3858		64.14	26.6482	67.3269	110.137	155.489		63.74
		8.16208	-0.020504																	64.34	10.7126	35.8997	89.3782	179.973		63.84	24.0441	60.1464	107.1		94.5	0.5337	1.1411	2.1272	2.7641		94.6	-0.18895	3.43845	13.8367	27.3921		64.24	26.6658	67.3894	110.173	155.506		63.84
		8.16875	-0.0209808																	64.44	10.7205	35.929	89.4602	180.084		63.94	24.0831	60.2089	107.178		94.6	0.5343	1.1417	2.1286	2.7647		94.7	-0.18885	3.43895	13.8398	27.3985		64.34	26.7019	67.4568	110.217	155.545		63.94
		8.17542	-0.0214577																	64.54	10.7444	35.9607	89.5486	180.19		64.04	24.1144	60.2968	107.268		94.7	0.5354	1.1422	2.1295	2.7647		94.8	-0.1885	3.44005	13.8436	27.4045		64.44	26.7341	67.5046	110.253	155.574		64.04
		8.18208	-0.020504																	64.64	10.7566	36.01	89.6077	180.316		64.14	24.1554	60.3573	107.371		94.8	0.53535	1.14225	2.12985	2.76455		94.9	-0.18745	3.4415	13.8474	27.4113		64.54	26.7761	67.5583	110.301	155.622		64.14
		8.18875	-0.0181198																	64.74	10.7507	36.0491	89.6917	180.433		64.24	24.1837	60.4293	107.466		94.9	0.5364	1.1422	2.1308	2.7646		95	-0.1865	3.44275	13.8509	27.4173		64.64	26.8035	67.5974	110.347	155.661		64.24
		8.19542	-0.0162125																	64.84	10.7722	36.1018	89.7756	180.536		64.34	24.2111	60.5184	107.556		95	0.5369	1.1424	2.1305	2.7646		95.1	-0.18625	3.4436	13.8544	27.4229		64.74	26.8386	67.6619	110.383	155.706		64.34
		8.20208	-0.014782																	64.94	10.7849	36.1575	89.8586	180.651		64.44	24.2521	60.5751	107.644		95.1	0.53795	1.14175	2.13125	2.76425		95.2	-0.1861	3.44455	13.8581	27.4285		64.84	26.8748	67.6941	110.423	155.742		64.44
		8.20875	-0.014782																	65.04	10.7976	36.2092	89.9573	180.761		64.54	24.2843	60.6425	107.75		95.2	0.539	1.1429	2.132	2.7652		95.3	-0.1863	3.4454	13.8617	27.434		64.94	26.9148	67.7517	110.443	155.782		64.54
		8.21542	-0.0143051																	65.14	10.8103	36.2375	90.0266	180.882		64.64	24.3126	60.6923	107.833		95.3	0.5387	1.1436	2.1326	2.7655		95.4	-0.1869	3.4462	13.866	27.4393		65.04	26.9412	67.7957	110.475	155.815		64.64
		8.22208	-0.014782																	65.24	10.825	36.2834	90.1057	180.986		64.74	24.3595	60.7645	107.917		95.4	0.5387	1.1433	2.1326	2.7648		95.5	-0.1864	3.4463	13.8692	27.4452		65.14	26.9832	67.8572	110.51	155.851		64.74
		8.22875	-0.0162125																	65.34	10.8347	36.3049	90.1897	181.109		64.84	24.3741	60.8182	107.99		95.5	0.5394	1.1429	2.1335	2.765		95.6	-0.18635	3.4476	13.873	27.4516		65.24	27.0222	67.9041	110.545	155.89		64.84
		8.23542	-0.0185966																	65.44	10.8562	36.3459	90.2502	181.204		64.94	24.4122	60.8759	108.092		95.6	0.5389	1.1428	2.1331	2.7648		95.7	-0.18595	3.44815	13.8765	27.4578		65.34	27.0759	67.9695	110.581	155.908		64.94
		8.24208	-0.0195503																	65.54	10.865	36.386	90.3333	181.317		65.04	24.4454	60.9677	108.19		95.7	0.53895	1.14235	2.13375	2.76405		95.8	-0.1854	3.44845	13.8796	27.4639		65.44	27.1111	68.0125	110.6	155.93		65.04
		8.24875	-0.0200272																	65.64	10.8767	36.429	90.3977	181.442		65.14	24.4669	60.993	108.267		95.8	0.54005	1.14275	2.13495	2.76565		95.9	-0.1851	3.4492	13.8834	27.4701		65.54	27.1208	68.0496	110.635	155.969		65.14
		8.25542	-0.0214577																	65.74	10.8962	36.4641	90.4778	181.547		65.24	24.5118	61.0497	108.335		95.9	0.5413	1.1435	2.1354	2.7663		96	-0.1856	3.4496	13.8863	27.4749		65.64	27.1404	68.0945	110.663	155.992		65.24
		8.26208	-0.023365																	65.84	10.9021	36.4973	90.5579	181.651		65.34	24.5538	61.0975	108.412		96	0.5421	1.1439	2.1359	2.7662		96.1	-0.186	3.4499	13.8894	27.4807		65.74	27.1814	68.1433	110.686	156.02		65.34
		8.26875	-0.0247955																	65.94	10.9187	36.5471	90.6506	181.79		65.44	24.5734	61.1561	108.5		96.1	0.5423	1.1435	2.1353	2.7654		96.2	-0.18555	3.4502	13.8929	27.4861		65.84	27.2253	68.1931	110.73	156.048		65.44
		8.27542	-0.0252724																	66.04	10.9314	36.5911	90.7454	181.905		65.54	24.6124	61.2303	108.578		96.2	0.5424	1.1436	2.1356	2.7651		96.3	-0.18475	3.45115	13.8963	27.4912		65.94	27.2498	68.2429	110.751	156.067		65.54
		8.28208	-0.0243187																	66.14	10.9446	36.6238	90.8318	182.047		65.64	24.6437	61.2987	108.672		96.3	0.54285	1.14425	2.13635	2.76585		96.4	-0.1852	3.45155	13.8992	27.4962		66.04	27.2791	68.2917	110.786	156.096		65.64
		8.28875	-0.0228882																	66.24	10.9529	36.6711	90.8958	182.156		65.74	24.6749	61.3573	108.779		96.4	0.5434	1.145	2.1364	2.7666		96.5	-0.18495	3.4525	13.9022	27.5022		66.14	27.3201	68.363	110.831	156.133		65.74
		8.29542	-0.0219345																	66.34	10.9705	36.7102	90.9915	182.28		65.84	24.7023	61.4159	108.85		96.5	0.5441	1.1457	2.1361	2.7678		96.6	-0.185	3.45385	13.9064	27.5079		66.24	27.3259	68.407	110.87	156.16		65.84
		8.30208	-0.020504																	66.44	10.9714	36.7668	91.0754	182.381		65.94	24.7433	61.4647	108.938		96.6	0.54385	1.14585	2.13605	2.76805		96.7	-0.1857	3.4544	13.9089	27.5129		66.34	27.3494	68.4656	110.885	156.199		65.94
		8.30875	-0.0200272																	66.54	10.988	36.8098	91.1868	182.502		66.04	24.7638	61.5321	109.009		96.7	0.54415	1.14605	2.13685	2.76885		96.8	-0.18515	3.4553	13.9124	27.5189		66.44	27.3845	68.5066	110.905	156.227		66.04
		8.31542	-0.0195503																	66.64	11.0056	36.8586	91.2688	182.61		66.14	24.7892	61.5712	109.124		96.8	0.54385	1.14625	2.13645	2.76915		96.9	-0.1846	3.45695	13.9175	27.5242		66.54	27.4026	68.5637	110.941	156.259		66.14
		8.32208	-0.0200272																	66.74	11.0232	36.8918	91.3645	182.705		66.24	24.8243	61.661	109.206		96.9	0.54495	1.14695	2.13715	2.77045		97	-0.1848	3.4585	13.9216	27.5298		66.64	27.4353	68.6169	110.986	156.298		66.24
		8.32875	-0.0209808																	66.84	11.0388	36.929	91.4504	182.819		66.34	24.8634	61.7177	109.298		97	0.54555	1.14735	2.13695	2.77105		97.1	-0.1843	3.4604	13.926	27.5351		66.74	27.4597	68.6619	111.025	156.333		66.34
		8.33542	-0.0209808																	66.94	11.0486	36.9817	91.5188	182.916		66.44	24.8829	61.7919	109.392		97.1	0.54565	1.14815	2.13665	2.77225		97.2	-0.1842	3.4634	13.9302	27.541		66.84	27.4675	68.697	111.041	156.363		66.44
		8.34208	-0.0200272																	67.04	11.0632	37.0432	91.6057	183.036		66.54	24.9259	61.8485	109.483		97.2	0.54515	1.14835	2.13715	2.77225		97.3	-0.1834	3.4651	13.9338	27.5467		66.94	27.5105	68.7498	111.074	156.415		66.54
		8.34875	-0.0195503																	67.14	11.0808	37.0881	91.6624	183.136		66.64	24.9562	61.9022	109.553		97.3	0.54555	1.14875	2.13745	2.77345		97.4	-0.18255	3.4667	13.938	27.552		67.04	27.5427	68.8152	111.112	156.449		66.64
		8.35542	-0.0195503																	67.24	11.0955	37.1165	91.7375	183.217		66.74	24.9952	61.9803	109.631		97.4	0.5459	1.1503	2.1382	2.7753		97.5	-0.18235	3.46815	13.942	27.5571		67.14	27.5642	68.8679	111.157	156.473		66.74
		8.36208	-0.0200272																	67.34	11.1106	37.158	91.8416	183.317		66.84	25.0255	62.0536	109.716		97.5	0.5463	1.1515	2.139	2.7767		97.6	-0.1818	3.46975	13.9454	27.5627		67.24	27.5779	68.9128	111.173	156.475		66.84
		8.36875	-0.020504																	67.44	11.1296	37.1897	91.925	183.406		66.94	25.0499	62.1229	109.805		97.6	0.5466	1.1527	2.1392	2.7772		97.7	-0.18195	3.4716	13.9496	27.5683		67.34	27.6052	68.9832	111.231	156.51		66.94
		8.37542	-0.020504																	67.54	11.1238	37.2151	91.9885	183.49		67.04	25.0822	62.202	109.888		97.7	0.5469	1.1531	2.1391	2.7796		97.8	-0.18115	3.47325	13.9529	27.5733		67.44	27.6155	69.0266	111.269	156.526		67.04
		8.38208	-0.0209808																	67.64	11.1404	37.2708	92.0833	183.615		67.14	25.1222	62.2714	109.975		97.8	0.54665	1.15405	2.13925	2.78095		97.9	-0.1816	3.47545	13.9566	27.5789		67.54	27.6658	69.0906	111.305	156.557		67.14
		8.38875	-0.0209808																	67.74	11.1648	37.3108	92.1702	183.73		67.24	25.1583	62.3485	110.054		97.9	0.54685	1.15435	2.13995	2.78185		98	-0.18215	3.4772	13.9593	27.5836		67.64	27.6824	69.1189	111.326	156.576		67.24
		8.39542	-0.0214577																	67.84	11.1775	37.345	92.261	183.832		67.34	25.1857	62.4208	110.132		98	0.54755	1.15585	2.14015	2.78355		98.1	-0.18295	3.47795	13.9621	27.5889		67.74	27.7087	69.1667	111.372	156.592		67.34
		8.40208	-0.0224113																	67.94	11.2043	37.3992	92.3464	183.941		67.44	25.2228	62.4969	110.2		98.1	0.5485	1.1572	2.1409	2.7853		98.2	-0.18335	3.47925	13.9657	27.5938		67.84	27.7322	69.2039	111.417	156.617		67.44
		8.40875	-0.023365																	68.04	11.2087	37.4368	92.425	184.049		67.54	25.254	62.5673	110.278		98.2	0.54945	1.15775	2.14165	2.78685		98.3	-0.18375	3.48075	13.9696	27.5992		67.94	27.7703	69.2498	111.447	156.648		67.54
		8.41542	-0.0243187																	68.14	11.2048	37.4778	92.5188	184.129		67.64	25.2794	62.6356	110.347		98.3	0.5491	1.1586	2.1419	2.7876		98.4	-0.1835	3.48235	13.9726	27.6046		68.04	27.8054	69.3103	111.49	156.683		67.64
		8.42208	-0.0247955																	68.24	11.2185	37.4954	92.6223	184.233		67.74	25.3077	62.703	110.445		98.4	0.5495	1.1599	2.1427	2.789		98.5	-0.18355	3.4842	13.9761	27.6099		68.14	27.8699	69.3699	111.527	156.704		67.74
		8.42875	-0.0247955																	68.34	11.2253	37.5159	92.7268	184.341		67.84	25.3409	62.7635	110.529		98.5	0.54945	1.16085	2.14285	2.79005		98.6	-0.1834	3.48515	13.9794	27.6149		68.24	27.9128	69.4294	111.551	156.718		67.84
		8.43542	-0.0243187																	68.44	11.2478	37.5618	92.802	184.434		67.94	25.379	62.8524	110.62		98.6	0.5493	1.162	2.1424	2.7906		98.7	-0.1831	3.4868	13.9828	27.62		68.34	27.947	69.4734	111.577	156.748		67.94
		8.44208	-0.0228882																	68.54	11.2751	37.6008	92.9036	184.567		68.04	25.4083	62.913	110.698		98.7	0.54885	1.16225	2.14255	2.79105		98.8	-0.1832	3.4879	13.9872	27.6257		68.44	27.9734	69.5017	111.59	156.781		68.04
		8.44875	-0.0219345																	68.64	11.2849	37.6321	92.9817	184.662		68.14	25.4249	62.9764	110.768		98.8	0.5486	1.1634	2.1428	2.7923		98.9	-0.18415	3.4893	13.9916	27.6307		68.54	28.0242	69.5388	111.625	156.816		68.14
		8.45542	-0.0214577																	68.74	11.3044	37.6536	93.0774	184.754		68.24	25.464	63.0585	110.854		98.9	0.5499	1.1644	2.1436	2.7937		99	-0.18475	3.49025	13.9947	27.6361		68.64	28.0691	69.5916	111.664	156.843		68.24
		8.46208	-0.0214577																	68.84	11.325	37.6956	93.1516	184.839		68.34	25.4855	63.1268	110.932		99	0.5503	1.165	2.1446	2.7955		99.1	-0.18455	3.49225	13.9979	27.6407		68.74	28.1072	69.6541	111.711	156.861		68.34
		8.46875	-0.0219345																	68.94	11.3406	37.7268	93.2229	184.933		68.44	25.5157	63.1981	111.001		99.1	0.5506	1.1652	2.1449	2.7962		99.2	-0.18445	3.49335	14.0015	27.6458		68.84	28.1531	69.699	111.752	156.89		68.44
		8.47542	-0.0219345																	69.04	11.3572	37.7883	93.3176	185.022		68.54	25.5548	63.2684	111.11		99.2	0.55085	1.16575	2.14545	2.79655		99.3	-0.18515	3.49535	14.0059	27.6522		68.94	28.2058	69.74	111.785	156.906		68.54
		8.48208	-0.0209808																	69.14	11.3796	37.8381	93.387	185.115		68.64	25.5802	63.3204	111.187		99.3	0.5506	1.1653	2.1451	2.7968		99.4	-0.18525	3.49715	14.0092	27.6576		69.04	28.2556	69.7742	111.811	156.912		68.64
		8.48875	-0.0195503																	69.24	11.3796	37.885	93.4475	185.208		68.74	25.629	63.3895	111.302		99.4	0.54965	1.16475	2.14425	2.79725		99.5	-0.1852	3.49965	14.0137	27.6639		69.14	28.3015	69.8103	111.853	156.947		68.74
		8.49542	-0.0181198																	69.34	11.3855	37.9358	93.5139	185.318		68.84	25.6622	63.4559	111.356		99.5	0.5488	1.164	2.1436	2.7976		99.6	-0.18545	3.5013	14.0174	27.6694		69.24	28.3279	69.8621	111.885	156.963		68.84
		8.50208	-0.0166893																	69.44	11.4089	37.9788	93.551	185.43		68.94	25.6896	63.5341	111.421		99.6	0.5482	1.1635	2.1422	2.798		99.7	-0.18605	3.50325	14.0213	27.6746		69.34	28.3875	69.8982	111.926	156.997		68.94
		8.50875	-0.0152588																	69.54	11.4246	38.0178	93.6174	185.521		69.04	25.7032	63.5927	111.499		99.7	0.5484	1.1644	2.1428	2.7986		99.8	-0.1872	3.50425	14.0249	27.6791		69.44	28.4138	69.9148	111.948	157.012		69.04
		8.51542	-0.0138283																	69.64	11.4392	38.0715	93.6711	185.633		69.14	25.7325	63.6434	111.567		99.8	0.549	1.1652	2.1432	2.799		99.9	-0.18785	3.5061	14.029	27.6842		69.54	28.4558	69.9607	111.977	157.054		69.14
		8.52208	-0.0138283																	69.74	11.449	38.1243	93.7395	185.74		69.24	25.7765	63.7186	111.662		99.9	0.5487	1.1664	2.144	2.8002		100	-0.18655	3.50825	14.0326	27.6899		69.64	28.5027	69.9841	111.998	157.085		69.24
		8.52875	-0.014782																	69.84	11.4578	38.1458	93.7756	185.859		69.34	25.8107	63.7684	111.743		100	0.5487	1.1669	2.1445	2.8016		100.1	-0.1863	3.51055	14.0365	27.6963		69.74	28.5271	70.0085	112.022	157.127		69.34
		8.53542	-0.0157356																	69.94	11.4709	38.1912	93.8494	185.964		69.44	25.8224	63.8251	111.813		100.1	0.54805	1.16715	2.14455	2.80255		100.2	-0.1867	3.5118	14.0394	27.7018		69.84	28.5535	70.0388	112.064	157.157		69.44
		8.54208	-0.0157356																	70.04	11.4851	38.2366	93.9084	186.095		69.54	25.8585	63.8846	111.898		100.2	0.54755	1.16775	2.14445	2.80385		100.3	-0.18625	3.5126	14.0426	27.7071		69.94	28.5691	70.0818	112.094	157.195		69.54
		8.54875	-0.0162125																	70.14	11.4949	38.2737	93.9651	186.216		69.64	25.8898	63.9725	111.975		100.3	0.54805	1.16895	2.14445	2.80465		100.4	-0.1859	3.51395	14.0462	27.7129		70.04	28.5798	70.1238	112.116	157.225		69.64
		8.55542	-0.0162125																	70.24	11.5027	38.3127	94.0276	186.337		69.74	25.9288	64.0272	112.064		100.4	0.54795	1.16895	2.14425	2.80535		100.5	-0.1865	3.5155	14.0496	27.718		70.14	28.6121	70.156	112.152	157.255		69.74
		8.56208	-0.0157356																	70.34	11.5129	38.3699	94.116	186.453		69.84	25.9464	64.0897	112.129		100.5	0.5469	1.1684	2.1439	2.8055		100.6	-0.18725	3.5171	14.0527	27.724		70.24	28.6453	70.1697	112.156	157.286		69.84
		8.56875	-0.014782																	70.44	11.5359	38.4026	94.1858	186.548		69.94	25.9806	64.1395	112.224		100.6	0.54635	1.16855	2.14335	2.80625		100.7	-0.1872	3.51825	14.0563	27.7284		70.34	28.657	70.2087	112.189	157.321		69.94
		8.57542	-0.014782																	70.54	11.5457	38.4299	94.2756	186.667		70.04	26.0138	64.1981	112.3		100.7	0.54555	1.16845	2.14245	2.80725		100.8	-0.18735	3.5192	14.0597	27.7342		70.44	28.6707	70.2302	112.215	157.335		70.04
		8.58208	-0.0152588																	70.64	11.5632	38.4768	94.3596	186.794		70.14	26.049	64.2645	112.374		100.8	0.54495	1.16905	2.14225	2.80845		100.9	-0.1875	3.51995	14.0626	27.7384		70.54	28.7	70.2654	112.232	157.368		70.14
		8.58875	-0.0166893																	70.74	11.5691	38.5159	94.4417	186.906		70.24	26.0776	64.3401	112.477		100.9	0.54455	1.16915	2.14225	2.80915		101	-0.1874	3.5216	14.0662	27.7435		70.64	28.7107	70.3074	112.26	157.399		70.24
		8.59542	-0.0190735																	70.84	11.5886	38.5608	94.5276	187.019		70.34	26.1027	64.3925	112.574		101	0.54425	1.17035	2.14245	2.80995		101.1	-0.1875	3.5222	14.0697	27.7484		70.74	28.7439	70.3503	112.292	157.428		70.34
		8.60208	-0.0219345																	70.94	11.5984	38.5784	94.6096	187.101		70.44	26.1417	64.4823	112.666		101.1	0.54505	1.17165	2.14285	2.81155		101.2	-0.18705	3.5247	14.0733	27.7547		70.84	28.7634	70.3894	112.311	157.442		70.44
		8.60875	-0.0243187																	71.04	11.6091	38.6282	94.6946	187.221		70.54	26.1749	64.5233	112.762		101.2	0.54575	1.17215	2.14255	2.81365		101.3	-0.18645	3.52695	14.078	27.7604		70.94	28.7791	70.4275	112.343	157.477		70.54
		8.61542	-0.0257492																	71.14	11.6267	38.6575	94.7766	187.309		70.64	26.2062	64.5682	112.852		101.3	0.5457	1.1716	2.1417	2.8149		101.4	-0.18595	3.52955	14.0817	27.767		71.04	28.8181	70.4832	112.378	157.512		70.64
		8.62208	-0.0252724																	71.24	11.6462	38.7278	94.8743	187.426		70.74	26.2413	64.6385	112.93		101.4	0.5458	1.1717	2.1413	2.8155		101.5	-0.1864	3.53035	14.0852	27.7733		71.14	28.825	70.5359	112.394	157.536		70.74
		8.62875	-0.0252724																	71.34	11.6482	38.7571	94.9602	187.543		70.84	26.255	64.7089	113.012		101.5	0.54665	1.17215	2.14205	2.81755		101.6	-0.18675	3.5327	14.0879	27.7795		71.24	28.8582	70.5935	112.433	157.572		70.84
		8.63542	-0.0238419																	71.44	11.6687	38.7952	95.0354	187.654		70.94	26.2863	64.7675	113.105		101.6	0.54715	1.17245	2.14215	2.81815		101.7	-0.1861	3.53445	14.0915	27.7858		71.34	28.8748	70.6375	112.45	157.594		70.94
		8.64208	-0.0219345																	71.54	11.6814	38.8411	95.1282	187.764		71.04	26.3038	64.8358	113.178		101.7	0.546	1.1719	2.1413	2.8179		101.8	-0.1862	3.5368	14.0957	27.7919		71.44	28.8943	70.6804	112.489	157.621		71.04
		8.64875	-0.020504																	71.64	11.6892	38.8801	95.1848	187.849		71.14	26.3302	64.8817	113.271		101.8	0.54595	1.17155	2.14135	2.81845		101.9	-0.18675	3.5377	14.0991	27.7966		71.54	28.9275	70.74	112.51	157.643		71.14
		8.65542	-0.0209808																	71.74	11.7146	38.9094	95.2727	187.922		71.24	26.3468	64.9491	113.361		101.9	0.54575	1.17195	2.14105	2.81965		102	-0.1873	3.53895	14.1026	27.8016		71.64	28.9353	70.7664	112.53	157.67		71.24
		8.66208	-0.0219345																	71.84	11.7234	38.9358	95.3381	187.999		71.34	26.3868	65.0087	113.444		102	0.54535	1.17185	2.14045	2.81995		102.1	-0.18765	3.5402	14.1058	27.8067		71.74	28.9568	70.8074	112.563	157.686		71.34
		8.66875	-0.0228882																	71.94	11.7488	38.9983	95.4202	188.101		71.44	26.4142	65.0634	113.521		102.1	0.54485	1.17195	2.14045	2.82095		102.2	-0.1873	3.54245	14.109	27.8124		71.84	28.9797	70.8577	112.586	157.709		71.44
		8.67542	-0.0238419																	72.04	11.7595	39.0286	95.4934	188.19		71.54	26.4493	65.1278	113.579		102.2	0.54485	1.17205	2.14085	2.82185		102.3	-0.18745	3.5442	14.1119	27.8175		71.94	28.9939	70.905	112.624	157.739		71.54
		8.68208	-0.0252724																	72.14	11.7771	39.0598	95.5647	188.287		71.64	26.4904	65.1864	113.649		102.3	0.54385	1.17175	2.14075	2.82315		102.4	-0.18755	3.54565	14.1152	27.8228		72.04	29.0261	70.949	112.654	157.761		71.64
		8.68875	-0.0271797																	72.24	11.7878	39.0969	95.6311	188.394		71.74	26.5197	65.2489	113.739		102.4	0.5434	1.1717	2.1403	2.8244		102.5	-0.1874	3.54725	14.1194	27.8286		72.14	29.0447	70.9988	112.684	157.774		71.74
		8.69542	-0.0286102																	72.34	11.8054	39.1448	95.7249	188.495		71.84	26.5411	65.3036	113.821		102.5	0.5431	1.1717	2.1392	2.8248		102.6	-0.18765	3.5492	14.1234	27.834		72.24	29.0603	71.0398	112.712	157.794		71.84
		8.70208	-0.0286102																	72.44	11.8191	39.178	95.7893	188.57		71.94	26.5841	65.3583	113.897		102.6	0.5423	1.1718	2.139	2.8258		102.7	-0.18745	3.55065	14.1273	27.8397		72.34	29.0974	71.0906	112.747	157.813		71.94
		8.70875	-0.0271797																	72.54	11.8347	39.2131	95.8831	188.665		72.04	26.6115	65.4318	113.979		102.7	0.5415	1.1713	2.1397	2.8266		102.8	-0.1879	3.55245	14.1309	27.8453		72.44	29.1306	71.1238	112.766	157.838		72.04
		8.71542	-0.0252724																	72.64	11.866	39.2561	95.9768	188.767		72.14	26.6427	65.493	114.063		102.8	0.5404	1.1708	2.1389	2.8265		102.9	-0.1885	3.5549	14.1346	27.8506		72.54	29.1541	71.1746	112.798	157.881		72.14
		8.72208	-0.0219345																	72.74	11.863	39.301	96.0647	188.876		72.24	26.671	65.5604	114.133		102.9	0.54005	1.17055	2.13885	2.82685		103	-0.189	3.5566	14.1386	27.8551		72.64	29.1863	71.1941	112.825	157.934		72.24
		8.72875	-0.0190735																	72.84	11.8806	39.3313	96.1223	188.996		72.34	26.7023	65.6307	114.219		103	0.53925	1.17035	2.13855	2.82755		103.1	-0.1902	3.5578	14.1425	27.8603		72.74	29.2126	71.2234	112.87	157.949		72.34
		8.73542	-0.0166893																	72.94	11.8992	39.3733	96.2034	189.128		72.44	26.7374	65.6971	114.303		103.1	0.53915	1.17045	2.13825	2.82795		103.2	-0.19115	3.5587	14.1456	27.8652		72.84	29.2351	71.2654	112.877	157.999		72.44
		8.74208	-0.0152588																	73.04	11.9099	39.4094	96.2805	189.25		72.54	26.7609	65.7635	114.381		103.2	0.53925	1.17105	2.13825	2.82755		103.3	-0.1919	3.56075	14.1487	27.8702		72.94	29.2703	71.2986	112.902	158.032		72.54
		8.74875	-0.0143051																	73.14	11.9363	39.4553	96.3889	189.396		72.64	26.7941	65.8241	114.479		103.3	0.5389	1.1704	2.1385	2.8269		103.4	-0.19125	3.5618	14.1526	27.8751		73.04	29.2957	71.3494	112.926	158.079		72.64
		8.75542	-0.0143051																	73.24	11.9343	39.4807	96.4729	189.49		72.74	26.8341	65.8954	114.565		103.4	0.5396	1.1706	2.1389	2.8268		103.5	-0.192	3.56415	14.1569	27.8808		73.14	29.3132	71.3943	112.949	158.111		72.74
		8.76208	-0.014782																	73.34	11.9402	39.512	96.5627	189.605		72.84	26.8878	65.9764	114.641		103.5	0.5395	1.1713	2.1386	2.8269		103.6	-0.1925	3.5652	14.1606	27.8871		73.24	29.3396	71.4343	112.995	158.164		72.84
		8.76875	-0.0162125																	73.44	11.9695	39.5647	96.6545	189.735		72.94	26.9191	66.0585	114.73		103.6	0.53895	1.17155	2.13795	2.82775		103.7	-0.192	3.5662	14.1648	27.8926		73.34	29.3787	71.4695	113.022	158.217		72.94
		8.77542	-0.017643																	73.54	11.9871	39.6038	96.7385	189.837		73.04	26.9718	66.1171	114.816		103.7	0.53815	1.17255	2.13775	2.82955		103.8	-0.191	3.5684	14.1697	27.8989		73.44	29.3962	71.5046	113.057	158.254		73.04
		8.78208	-0.0195503																	73.64	12.0085	39.6311	96.7991	189.952		73.14	26.9972	66.1678	114.9		103.8	0.5376	1.1722	2.1376	2.8308		103.9	-0.1908	3.5707	14.1751	27.9046		73.54	29.4285	71.5623	113.107	158.298		73.14
		8.78875	-0.0209808																	73.74	12.0251	39.6848	96.8665	190.067		73.24	27.0363	66.2264	114.982		103.9	0.53685	1.17235	2.13785	2.83085		104	-0.1911	3.5725	14.1787	27.9097		73.64	29.4333	71.5828	113.135	158.326		73.24
		8.79542	-0.0219345																	73.84	12.0349	39.718	96.927	190.17		73.34	27.0675	66.2889	115.068		104	0.5357	1.1724	2.1377	2.8315		104.1	-0.19115	3.5734	14.1824	27.9151		73.74	29.4675	71.6228	113.156	158.378		73.34
		8.80208	-0.0228882																	73.94	12.071	39.7737	97.0354	190.284		73.44	27.0988	66.3397	115.139		104.1	0.5364	1.1739	2.1384	2.8332		104.2	-0.19195	3.57415	14.1869	27.9214		73.84	29.4832	71.6697	113.187	158.417		73.44
		8.80875	-0.0228882																	74.04	12.0857	39.8196	97.1165	190.385		73.54	27.1202	66.3807	115.203		104.2	0.5365	1.1739	2.138	2.8339		104.3	-0.19225	3.57485	14.1907	27.9261		73.94	29.5144	71.7087	113.22	158.47		73.54
		8.81542	-0.023365																	74.14	12.1013	39.8215	97.1829	190.473		73.64	27.1613	66.453	115.275		104.3	0.5363	1.1739	2.1373	2.8345		104.4	-0.19265	3.57565	14.1943	27.9306		74.04	29.5437	71.7371	113.229	158.486		73.64
		8.82208	-0.0238419																	74.24	12.1208	39.8645	97.2571	190.559		73.74	27.1954	66.5028	115.368		104.4	0.53585	1.17435	2.13595	2.83545		104.5	-0.19335	3.57715	14.1974	27.9356		74.14	29.575	71.7751	113.256	158.495		73.74
		8.82875	-0.0252724																	74.34	12.1404	39.8899	97.3411	190.651		73.84	27.2345	66.5555	115.438		104.5	0.53495	1.17515	2.13565	2.83665		104.6	-0.1927	3.57845	14.2013	27.9411		74.24	29.6174	71.8352	113.281	158.534		73.84
		8.83542	-0.026226																	74.44	12.1482	39.9172	97.4055	190.703		73.94	27.2775	66.6102	115.524		104.6	0.5349	1.1759	2.1355	2.8376		104.7	-0.1918	3.5809	14.2063	27.9466		74.34	29.6599	71.8914	113.315	158.537		73.94
		8.84208	-0.0271797																	74.54	12.1619	39.9309	97.4641	190.793		74.04	27.3048	66.663	115.589		104.7	0.53445	1.17675	2.13525	2.83885		104.8	-0.1913	3.5831	14.2107	27.9525		74.44	29.6912	71.9382	113.339	158.56		74.04
		8.84875	-0.0276566																	74.64	12.1736	39.9739	97.5227	190.875		74.14	27.3478	66.7157	115.667		104.8	0.53435	1.17795	2.13485	2.83935		104.9	-0.19155	3.5852	14.2141	27.9577		74.54	29.7283	71.9968	113.372	158.604		74.14
		8.85542	-0.0276566																	74.74	12.199	40.0149	97.6165	190.949		74.24	27.379	66.7899	115.741		104.9	0.53405	1.17835	2.13455	2.84085		105	-0.19135	3.58705	14.2177	27.9627		74.64	29.7585	72.033	113.386	158.638		74.24
		8.86208	-0.026226																	74.84	12.2048	40.054	97.6868	191.028		74.34	27.4056	66.8602	115.831		105	0.5338	1.1787	2.1336	2.8421		105.1	-0.1924	3.58885	14.2215	27.9685		74.74	29.7878	72.0779	113.427	158.683		74.34
		8.86875	-0.0238419																	74.94	12.2244	40.0852	97.7678	191.137		74.44	27.4481	66.9169	115.907		105.1	0.5346	1.179	2.1336	2.8432		105.2	-0.1929	3.5897	14.2253	27.9737		74.84	29.8074	72.1208	113.449	158.698		74.44
		8.87542	-0.0214577																	75.04	12.2439	40.1165	97.8059	191.227		74.54	27.4806	66.9813	115.972		105.2	0.53485	1.17925	2.13325	2.84455		105.3	-0.193	3.5909	14.2293	27.9789		74.94	29.8328	72.1658	113.472	158.73		74.54
		8.88208	-0.0200272																	75.14	12.2576	40.1536	97.8665	191.33		74.64	27.506	67.0614	116.048		105.3	0.5342	1.1802	2.1336	2.8456		105.4	-0.19335	3.5916	14.2335	27.9839		75.04	29.8679	72.2205	113.498	158.757		74.64
		8.88875	-0.0185966																	75.24	12.2849	40.1917	97.9182	191.425		74.74	27.5326	67.118	116.118		105.4	0.53465	1.17975	2.13395	2.84615		105.5	-0.1927	3.59325	14.2377	27.9884		75.14	29.8757	72.2791	113.519	158.773		74.74
		8.89542	-0.0190735																	75.34	12.2986	40.2346	97.9797	191.543		74.84	27.5587	67.1825	116.194		105.5	0.5342	1.1805	2.1337	2.8467		105.6	-0.19165	3.5944	14.2408	27.9928		75.24	29.9187	72.3181	113.541	158.792		74.84
		8.90208	-0.0200272																	75.44	12.3064	40.2473	98.0579	191.649		74.94	27.59	67.2528	116.276		105.6	0.53395	1.18035	2.13345	2.84765		105.7	-0.1907	3.59555	14.2448	27.9984		75.34	29.95	72.365	113.584	158.812		74.94
		8.90875	-0.0209808																	75.54	12.3025	40.2727	98.1477	191.758		75.04	27.6212	67.3427	116.335		105.7	0.5334	1.1804	2.1329	2.8479		105.8	-0.18925	3.5975	14.2491	28.0037		75.44	29.9988	72.4255	113.595	158.839		75.04
		8.91542	-0.0214577																	75.64	12.3318	40.3137	98.1926	191.838		75.14	27.6473	67.3954	116.419		105.8	0.5338	1.1811	2.1335	2.8487		105.9	-0.1896	3.59835	14.2526	28.0094		75.54	30.0349	72.4675	113.612	158.873		75.14
		8.92208	-0.0214577																	75.74	12.3572	40.3547	98.2629	191.942		75.24	27.6869	67.452	116.503		105.9	0.53325	1.18145	2.13395	2.84885		106	-0.1894	3.5998	14.2575	28.0149		75.64	30.0632	72.5007	113.63	158.914		75.24
		8.92875	-0.0214577																	75.84	12.3674	40.3708	98.3357	192.057		75.34	27.7216	67.5282	116.595		106	0.53455	1.18245	2.13465	2.85035		106.1	-0.189	3.6006	14.2617	28.0196		75.74	30.0984	72.5232	113.658	158.937		75.34
		8.93542	-0.0209808																	75.94	12.3728	40.3938	98.3938	192.147		75.44	27.7677	67.579	116.651		106.1	0.5356	1.1837	2.1349	2.8517		106.2	-0.1898	3.6014	14.2659	28.0253		75.84	30.1199	72.5447	113.672	158.966		75.44
		8.94208	-0.020504																	76.04	12.3806	40.4622	98.4641	192.225		75.54	27.7872	67.6493	116.722		106.2	0.5355	1.1831	2.1354	2.8524		106.3	-0.19025	3.6029	14.2694	28.0295		75.94	30.155	72.5837	113.692	158.997		75.54
		8.94875	-0.0214577																	76.14	12.406	40.5071	98.5403	192.34		75.64	27.8243	67.7059	116.798		106.3	0.5365	1.1836	2.1351	2.8533		106.4	-0.18935	3.60345	14.2727	28.0337		76.04	30.1902	72.6091	113.73	159.042		75.64
		8.95542	-0.0238419																	76.24	12.4187	40.5432	98.6233	192.427		75.74	27.8527	67.7577	116.854		106.4	0.53605	1.18425	2.13475	2.85425		106.5	-0.18895	3.60485	14.2768	28.0387		76.14	30.2195	72.6482	113.774	159.093		75.74
		8.96208	-0.0267029																	76.34	12.4392	40.5891	98.7161	192.524		75.84	27.8761	67.8182	116.939		106.5	0.5366	1.1845	2.1354	2.8549		106.6	-0.1887	3.60675	14.2813	28.0436		76.24	30.2703	72.6892	113.813	159.122		75.84
		8.96875	-0.0286102																	76.44	12.4431	40.6399	98.7766	192.598		75.94	27.9128	67.8745	117.015		106.6	0.53735	1.18575	2.13635	2.85605		106.7	-0.18865	3.6081	14.286	28.0484		76.34	30.3074	72.7048	113.847	159.15		75.94
		8.97542	-0.0295639																	76.54	12.4626	40.6731	98.8079	192.699		76.04	27.9327	67.9257	117.086		106.7	0.53675	1.18635	2.13705	2.85655		106.8	-0.18825	3.60925	14.2895	28.053		76.44	30.3337	72.7605	113.88	159.186		76.04
		8.98208	-0.0309944																	76.64	12.4744	40.7258	98.8606	192.791		76.14	27.962	67.9628	117.166		106.8	0.5362	1.1874	2.1378	2.8576		106.9	-0.1877	3.61065	14.2939	28.0591		76.54	30.366	72.7947	113.926	159.216		76.14
		8.98875	-0.0319481																	76.74	12.4792	40.76	98.9612	192.896		76.24	27.9786	68.0302	117.222		106.9	0.53675	1.18835	2.13795	2.85895		107	-0.18815	3.612	14.2981	28.064		76.64	30.4187	72.8298	113.969	159.255		76.24
		8.99542	-0.0319481																	76.84	12.491	40.8069	99.0393	193.005		76.34	28.0157	68.1063	117.29		107	0.53575	1.18925	2.13865	2.86065		107.1	-0.1882	3.61425	14.3025	28.0692		76.74	30.4626	72.8425	114.007	159.26		76.34
		9.00208	-0.0309944																	76.94	12.5188	40.8484	99.1003	193.111		76.44	28.0529	68.1708	117.367		107.1	0.53575	1.18995	2.13915	2.86165		107.2	-0.18825	3.6154	14.306	28.074		76.84	30.4978	72.8904	114.047	159.281		76.44
		9.00875	-0.0305176																	77.04	12.5442	40.8933	99.1804	193.237		76.54	28.0724	68.2528	117.464		107.2	0.5358	1.1915	2.1394	2.8622		107.3	-0.18875	3.61655	14.3086	28.0785		76.94	30.4998	72.9128	114.079	159.301		76.54
		9.01542	-0.0295639																	77.14	12.5369	40.925	99.2688	193.319		76.64	28.1193	68.3153	117.53		107.3	0.53515	1.19165	2.13955	2.86305		107.4	-0.1887	3.61785	14.3127	28.0835		77.04	30.5408	72.9226	114.091	159.317		76.64
		9.02208	-0.0281334																	77.24	12.5623	40.9749	99.3577	193.376		76.74	28.1447	68.3778	117.608		107.4	0.5361	1.1923	2.14	2.8647		107.5	-0.1885	3.6191	14.316	28.0881		77.14	30.5759	72.9656	114.132	159.344		76.74
		9.02875	-0.0267029																	77.34	12.5764	41.0183	99.4519	193.455		76.84	28.1759	68.4442	117.679		107.5	0.53525	1.19245	2.13955	2.86525		107.6	-0.1882	3.6199	14.3197	28.0934		77.24	30.6194	73.0022	114.159	159.36		76.84
		9.03542	-0.0252724																	77.44	12.6062	41.0715	99.5247	193.545		76.94	28.2208	68.5321	117.778		107.6	0.53525	1.19285	2.13925	2.86535		107.7	-0.1887	3.6205	14.3235	28.0993		77.34	30.6462	73.0515	114.204	159.377		76.94
		9.04208	-0.0243187																	77.54	12.6101	41.1135	99.6135	193.622		77.04	28.2521	68.5829	117.847		107.7	0.5353	1.1931	2.1396	2.8666		107.8	-0.1882	3.621	14.327	28.1032		77.44	30.6843	73.0935	114.23	159.4		77.04
		9.04875	-0.0247955																	77.64	12.6199	41.1663	99.6897	193.698		77.14	28.2794	68.6415	117.917		107.8	0.53595	1.19435	2.13945	2.86755		107.9	-0.18865	3.6223	14.3305	28.1083		77.54	30.7253	73.1599	114.263	159.423		77.14
		9.05542	-0.0267029																	77.74	12.616	41.2073	99.7893	193.779		77.24	28.3107	68.7118	117.979		107.9	0.5351	1.1941	2.1389	2.8675		108	-0.1894	3.62335	14.3344	28.1125		77.64	30.76	73.2043	114.304	159.45		77.24
		9.06208	-0.0290871																	77.84	12.6384	41.2415	99.8577	193.864		77.34	28.3458	68.7665	118.079		108	0.5345	1.1949	2.1389	2.8681		108.1	-0.1894	3.6243	14.3378	28.1172		77.74	30.8025	73.2644	114.339	159.49		77.34
		9.06875	-0.0309944																	77.94	12.6501	41.2805	99.9211	193.961		77.44	28.3634	68.8231	118.147		108.1	0.53455	1.19545	2.13885	2.86925		108.2	-0.1897	3.6261	14.3414	28.1227		77.84	30.8396	73.3015	114.36	159.516		77.44
		9.07542	-0.0338554																	78.04	12.6755	41.3333	99.9856	194.042		77.54	28.3937	68.8776	118.209		108.2	0.5354	1.1964	2.1391	2.8703		108.3	-0.18995	3.6275	14.3456	28.1278		77.94	30.864	73.3259	114.394	159.556		77.54
		9.08208	-0.0367165																	78.14	12.697	41.3606	100.058	194.128		77.64	28.4279	68.9266	118.3		108.3	0.53625	1.19625	2.13895	2.87115		108.4	-0.1897	3.62975	14.3498	28.1331		78.04	30.8953	73.3542	114.412	159.567		77.64
		9.08875	-0.0376701																	78.24	12.7175	41.3928	100.125	194.224		77.74	28.465	68.9774	118.378		108.4	0.53695	1.19635	2.13865	2.87165		108.5	-0.18885	3.6318	14.3537	28.138		78.14	30.9197	73.3933	114.425	159.578		77.74
		9.09542	-0.0367165																	78.34	12.7263	41.427	100.187	194.324		77.84	28.4962	69.0165	118.44		108.5	0.53645	1.19575	2.13895	2.87185		108.6	-0.18895	3.63315	14.358	28.1435		78.24	30.9587	73.448	114.456	159.609		77.84
		9.10208	-0.0338554																	78.44	12.7522	41.4607	100.263	194.446		77.94	28.5294	69.0653	118.528		108.6	0.5366	1.1962	2.1391	2.8719		108.7	-0.1888	3.63465	14.362	28.149		78.34	30.99	73.4929	114.483	159.627		77.94
		9.10875	-0.0314713																	78.54	12.7634	41.509	100.345	194.559		78.04	28.5607	69.1239	118.604		108.7	0.5371	1.1966	2.1398	2.8731		108.8	-0.1883	3.6359	14.3662	28.154		78.44	31.0134	73.5281	114.479	159.647		78.04
		9.11542	-0.0286102																	78.64	12.7712	41.5618	100.404	194.645		78.14	28.6036	69.1786	118.687		108.8	0.53725	1.19765	2.13965	2.87365		108.9	-0.188	3.6368	14.3694	28.1598		78.54	31.0544	73.573	114.505	159.694		78.14
		9.12208	-0.0271797																	78.74	12.7947	41.592	100.486	194.739		78.24	28.629	69.2626	118.763		108.9	0.538	1.1978	2.1406	2.8746		109	-0.1878	3.6381	14.3736	28.1655		78.64	31.0671	73.6013	114.527	159.72		78.24
		9.12875	-0.0276566																	78.84	12.8084	41.6379	100.538	194.819		78.34	28.6603	69.3016	118.864		109	0.5382	1.1979	2.1411	2.876		109.1	-0.1882	3.6392	14.3773	28.1709		78.74	31.0974	73.655	114.559	159.76		78.34
		9.13542	-0.0290871																	78.94	12.825	41.6936	100.614	194.917		78.44	28.6993	69.3563	118.923		109.1	0.5378	1.1979	2.1413	2.8766		109.2	-0.18895	3.64	14.3813	28.1764		78.84	31.1277	73.699	114.576	159.777		78.44
		9.14208	-0.0300407																	79.04	12.8425	41.719	100.676	194.978		78.54	28.7345	69.4169	119.021		109.2	0.5384	1.1988	2.1422	2.8777		109.3	-0.1894	3.64105	14.3856	28.1822		78.94	31.1589	73.7341	114.597	159.818		78.54
		9.14875	-0.0300407																	79.14	12.8591	41.7727	100.755	195.092		78.64	28.7736	69.4677	119.097		109.3	0.53865	1.19885	2.14265	2.87855		109.4	-0.18955	3.6417	14.3891	28.1873		79.04	31.1931	73.782	114.618	159.85		78.64
		9.15542	-0.0295639																	79.24	12.8679	41.8069	100.824	195.175		78.74	28.8048	69.5458	119.144		109.4	0.5385	1.1991	2.143	2.8785		109.5	-0.1901	3.64315	14.3932	28.1925		79.14	31.199	73.8181	114.621	159.872		78.74
		9.16208	-0.0290871																	79.34	12.8767	41.8352	100.902	195.256		78.84	28.8361	69.5966	119.239		109.5	0.53855	1.19885	2.14205	2.87825		109.6	-0.1896	3.6448	14.3966	28.1981		79.24	31.2117	73.8376	114.629	159.9		78.84
		9.16875	-0.0271797																	79.44	12.9021	41.8723	100.976	195.356		78.94	28.879	69.6844	119.312		109.6	0.5384	1.1983	2.1423	2.8786		109.7	-0.1901	3.6464	14.3997	28.2029		79.34	31.2468	73.8806	114.664	159.925		78.94
		9.17542	-0.0252724																	79.54	12.906	41.9114	101.044	195.453		79.04	28.9103	69.7548	119.367		109.7	0.53915	1.19795	2.14305	2.87885		109.8	-0.1901	3.6468	14.4025	28.2082		79.44	31.2761	73.9177	114.685	159.958		79.04
		9.18208	-0.0247955																	79.64	12.9158	41.9543	101.107	195.508		79.14	28.9337	69.8153	119.44		109.8	0.5384	1.1978	2.1426	2.8787		109.9	-0.1891	3.6481	14.4068	28.214		79.54	31.2996	73.9451	114.703	159.999		79.14
		9.18875	-0.0247955																	79.74	12.9333	41.9797	101.159	195.576		79.24	28.964	69.8768	119.479		109.9	0.53905	1.19785	2.14295	2.87885		110	-0.18855	3.6497	14.4108	28.2196		79.64	31.3259	73.9949	114.731	160.03		79.24
		9.19542	-0.0252724																	79.84	12.948	42.012	101.223	195.646		79.34	28.9952	69.9276	119.553		110	0.5391	1.1977	2.1423	2.8787		110.1	-0.18865	3.65065	14.4144	28.2249		79.74	31.3538	74.0325	114.755	160.083		79.34
		9.20208	-0.0252724																	79.94	12.9617	42.0588	101.293	195.736		79.44	29.0245	70.0077	119.6		110.1	0.53965	1.19765	2.14305	2.87905		110.2	-0.1881	3.65215	14.4171	28.2303		79.84	31.3831	74.0872	114.775	160.128		79.44
		9.20875	-0.0252724																	80.04	12.9695	42.0803	101.364	195.825		79.54	29.0538	70.0448	119.672		110.2	0.5396	1.1971	2.1436	2.8789		110.3	-0.1878	3.6537	14.4209	28.2359		79.94	31.4158	74.116	114.79	160.155		79.54
		9.21542	-0.0247955																	80.14	12.9773	42.1174	101.455	195.929		79.64	29.0939	70.1278	119.733		110.3	0.54045	1.19845	2.14495	2.88045		110.4	-0.1879	3.6544	14.4244	28.2404		80.04	31.4617	74.1443	114.804	160.185		79.64
		9.22208	-0.0243187																	80.24	12.988	42.1555	101.531	196.018		79.74	29.1193	70.1923	119.804		110.4	0.5417	1.1995	2.1454	2.8821		110.5	-0.189	3.6551	14.4279	28.2458		80.14	31.4832	74.1697	114.82	160.2		79.74
		9.22875	-0.0238419																	80.34	13.0115	42.1868	101.589	196.131		79.84	29.1525	70.245	119.872		110.5	0.5435	1.1995	2.1459	2.8827		110.6	-0.1895	3.6566	14.4302	28.2508		80.24	31.4998	74.2156	114.837	160.237		79.84
		9.23542	-0.0228882																	80.44	13.031	42.2317	101.642	196.223		79.94	29.1837	70.3075	119.94		110.6	0.5444	1.1992	2.1469	2.8827		110.7	-0.18935	3.6582	14.4335	28.2559		80.34	31.531	74.2429	114.86	160.25		79.94
		9.24208	-0.0219345																	80.54	13.0525	42.2571	101.706	196.315		80.04	29.2208	70.3719	120.017		110.7	0.5467	1.1993	2.1468	2.8846		110.8	-0.18995	3.66025	14.4375	28.2613		80.44	31.5486	74.2683	114.88	160.272		80.04
		9.24875	-0.020504																	80.64	13.071	42.2854	101.78	196.404		80.14	29.2384	70.4208	120.103		110.8	0.5473	1.2002	2.1474	2.8855		110.9	-0.1897	3.66215	14.4408	28.2662		80.54	31.5818	74.3152	114.899	160.299		80.14
		9.25542	-0.0195503																	80.74	13.0808	42.3167	101.869	196.519		80.24	29.2784	70.4803	120.174		110.9	0.54855	1.20105	2.14765	2.88565		111	-0.1897	3.6637	14.445	28.2718		80.64	31.6042	74.3533	114.929	160.328		80.24
		9.26208	-0.0195503																	80.84	13.1023	42.3674	101.94	196.624		80.34	29.295	70.5165	120.249		111	0.54985	1.20145	2.14775	2.88665		111.1	-0.1885	3.6651	14.4476	28.2761		80.74	31.6199	74.3669	114.949	160.349		80.34
		9.26875	-0.020504																	80.94	13.1218	42.4045	102.008	196.741		80.44	29.3165	70.5887	120.325		111.1	0.55035	1.20245	2.14825	2.88715		111.2	-0.18905	3.6669	14.4517	28.2815		80.84	31.6423	74.3992	114.962	160.365		80.44
		9.27542	-0.0224113																	81.04	13.1462	42.4211	102.093	196.823		80.54	29.3527	70.6483	120.43		111.2	0.55085	1.20305	2.14825	2.88835		111.3	-0.1896	3.66675	14.4549	28.2865		80.94	31.6638	74.4265	114.989	160.385		80.54
		9.28208	-0.0247955																	81.14	13.1521	42.4602	102.171	196.924		80.64	29.382	70.7167	120.486		111.3	0.5514	1.204	2.1481	2.8888		111.4	-0.1893	3.667	14.4578	28.2916		81.04	31.6882	74.4705	115.006	160.411		80.64
		9.28875	-0.0271797																	81.24	13.1501	42.4817	102.224	197		80.74	29.4103	70.745	120.554		111.4	0.5528	1.2057	2.1492	2.8897		111.5	-0.18865	3.668	14.4607	28.2964		81.14	31.7126	74.5134	115.03	160.438		80.74
		9.29542	-0.0286102																	81.34	13.1726	42.5276	102.305	197.087		80.84	29.4279	70.7958	120.622		111.5	0.5544	1.2066	2.1504	2.8908		111.6	-0.1878	3.66975	14.4649	28.3017		81.24	31.7361	74.5398	115.063	160.469		80.84
		9.30208	-0.0286102																	81.44	13.199	42.5637	102.378	197.145		80.94	29.4562	70.83	120.689		111.6	0.55595	1.20805	2.15115	2.89275		111.7	-0.189	3.6721	14.4682	28.3072		81.34	31.7742	74.5623	115.086	160.493		80.94
		9.30875	-0.0281334																	81.54	13.2166	42.595	102.468	197.198		81.04	29.4835	70.8827	120.764		111.7	0.5569	1.2087	2.1526	2.8948		111.8	-0.1898	3.6724	14.4716	28.3118		81.44	31.7996	74.6208	115.117	160.523		81.04
		9.31542	-0.0267029																	81.64	13.24	42.6301	102.519	197.283		81.14	29.5187	70.9315	120.844		111.8	0.5575	1.2089	2.1529	2.896		111.9	-0.19055	3.6728	14.4746	28.3165		81.54	31.8113	74.6326	115.121	160.532		81.14
		9.32208	-0.026226																	81.74	13.2517	42.6731	102.593	197.338		81.24	29.5499	70.9901	120.906		111.9	0.5579	1.2089	2.1522	2.8967		112	-0.18975	3.67285	14.478	28.322		81.64	31.8494	74.6746	115.144	160.565		81.24
		9.32875	-0.0267029																	81.84	13.2644	42.6975	102.656	197.386		81.34	29.589	71.0604	121.002		112	0.55945	1.21005	2.15255	2.89765		112.1	-0.1908	3.67545	14.4824	28.3281		81.74	31.8835	74.7166	115.168	160.593		81.34
		9.33542	-0.0276566																	81.94	13.28	42.7288	102.723	197.454		81.44	29.6202	71.1307	121.041		112.1	0.55975	1.20995	2.15305	2.89655		112.2	-0.19145	3.676	14.4863	28.3328		81.84	31.9089	74.7537	115.185	160.606		81.44
		9.34208	-0.0281334																	82.04	13.2976	42.762	102.764	197.534		81.54	29.6652	71.2069	121.109		112.2	0.56115	1.21145	2.15385	2.89695		112.3	-0.19285	3.67755	14.4896	28.3382		81.94	31.9294	74.7996	115.212	160.645		81.54
		9.34875	-0.0295639																	82.14	13.3123	42.7864	102.831	197.625		81.64	29.6886	71.2577	121.184		112.3	0.5619	1.212	2.1548	2.8966		112.4	-0.19435	3.67915	14.4936	28.3433		82.04	31.9451	74.8425	115.239	160.656		81.64
		9.35542	-0.0329018																	82.24	13.3103	42.802	102.861	197.661		81.74	29.7247	71.3173	121.269		112.4	0.56305	1.21315	2.15575	2.89745		112.5	-0.19445	3.68025	14.4964	28.3492		82.14	31.9792	74.8757	115.259	160.682		81.74
		9.36208	-0.035286																	82.34	13.3245	42.8552	102.945	197.716		81.84	29.7579	71.3856	121.353		112.5	0.56495	1.21445	2.15715	2.89925		112.6	-0.19505	3.68275	14.5001	28.3544		82.24	32.0076	74.9226	115.278	160.701		81.84
		9.36875	-0.035286																	82.44	13.3416	42.8918	102.993	197.826		81.94	29.7833	71.4481	121.417		112.6	0.56715	1.21645	2.15875	2.90085		112.7	-0.19625	3.68415	14.5039	28.3594		82.34	32.0466	74.9695	115.303	160.727		81.94
		9.37542	-0.0343323																	82.54	13.3494	42.9387	103.06	197.897		82.04	29.8146	71.5262	121.504		112.7	0.5679	1.2175	2.1596	2.9003		112.8	-0.1967	3.68565	14.5074	28.3651		82.44	32.0662	75.0164	115.323	160.762		82.04
		9.38208	-0.0343323																	82.64	13.3679	42.9807	103.11	198.007		82.14	29.8595	71.6024	121.575		112.8	0.569	1.2193	2.1613	2.9011		112.9	-0.1974	3.6867	14.5103	28.3706		82.54	32.0876	75.0515	115.344	160.785		82.14
		9.38875	-0.0333786																	82.74	13.3806	43.0042	103.189	198.104		82.24	29.8907	71.661	121.646		112.9	0.5692	1.2197	2.1616	2.9009		113	-0.1974	3.6874	14.5138	28.3748		82.64	32.1179	75.0974	115.367	160.818		82.24
		9.39542	-0.0309944																	82.84	13.4011	43.0461	103.242	198.234		82.34	29.9181	71.7157	121.704		113	0.56975	1.22085	2.16245	2.90185		113.1	-0.1975	3.6891	14.5171	28.3793		82.74	32.1453	75.1267	115.392	160.853		82.34
		9.40208	-0.0276566																	82.94	13.4148	43.0745	103.295	198.337		82.44	29.9607	71.772	121.774		113.1	0.57145	1.22155	2.16345	2.90325		113.2	-0.19825	3.6907	14.5206	28.3844		82.84	32.1755	75.157	115.399	160.883		82.44
		9.40875	-0.0252724																	83.04	13.4294	43.1204	103.392	198.434		82.54	29.9933	71.8046	121.857		113.2	0.5719	1.2222	2.1642	2.9027		113.3	-0.1993	3.69125	14.5241	28.3891		82.94	32.2087	75.1921	115.427	160.918		82.54
		9.41542	-0.0243187																	83.14	13.4392	43.1643	103.48	198.537		82.64	30.0128	71.8553	121.928		113.3	0.5721	1.2235	2.1661	2.9026		113.4	-0.2009	3.6918	14.5268	28.3932		83.04	32.2273	75.2224	115.449	160.945		82.64
		9.42208	-0.0224113																	83.24	13.4421	43.1917	103.553	198.613		82.74	30.0519	71.9139	121.998		113.4	0.5726	1.225	2.168	2.9031		113.5	-0.2016	3.6923	14.53	28.3979		83.14	32.2605	75.2556	115.476	160.975		82.74
		9.42875	-0.0200272																	83.34	13.4617	43.2307	103.619	198.698		82.84	30.0812	71.9823	122.047		113.5	0.57235	1.22565	2.16895	2.90305		113.6	-0.2012	3.6934	14.5341	28.4029		83.24	32.283	75.2859	115.507	160.998		82.84
		9.43542	-0.0181198																	83.44	13.4695	43.2385	103.672	198.782		82.94	30.1118	72.0442	122.109		113.6	0.5728	1.2262	2.1705	2.9034		113.7	-0.2008	3.6939	14.5373	28.4079		83.34	32.3162	75.3035	115.53	161.026		82.94
		9.44208	-0.0171661																	83.54	13.4832	43.2834	103.725	198.843		83.04	30.1501	72.1099	122.184		113.7	0.57185	1.22715	2.17125	2.90415		113.8	-0.2003	3.695	14.5399	28.4135		83.44	32.3455	75.3308	115.552	161.037		83.04
		9.44875	-0.0162125																	83.64	13.5056	43.3254	103.798	198.93		83.14	30.172	72.1649	122.239		113.8	0.5722	1.2285	2.1718	2.9053		113.9	-0.2005	3.6976	14.5448	28.4192		83.54	32.3679	75.3728	115.574	161.066		83.14
		9.45542	-0.0152588																	83.74	13.5085	43.3606	103.865	198.981		83.24	30.1954	72.2469	122.31		113.9	0.57225	1.22915	2.17225	2.90565		114	-0.20015	3.698	14.5474	28.424		83.64	32.4016	75.3909	115.604	161.084		83.24
		9.46208	-0.0157356																	83.84	13.5144	43.4045	103.924	199.042		83.34	30.2404	72.2919	122.386		114	0.5723	1.2305	2.1728	2.9057		114.1	-0.2007	3.69845	14.5518	28.4291		83.74	32.4226	75.4177	115.615	161.091		83.34
		9.46875	-0.0162125																	83.94	13.5164	43.4417	103.983	199.083		83.44	30.2579	72.3485	122.462		114.1	0.5729	1.231	2.1738	2.9061		114.2	-0.20115	3.6992	14.555	28.4341		83.84	32.4563	75.4397	115.643	161.125		83.44
		9.47542	-0.0162125																	84.04	13.5183	43.469	104.033	199.154		83.54	30.2882	72.4178	122.523		114.2	0.5734	1.2325	2.1744	2.9061		114.3	-0.20075	3.69955	14.5579	28.4394		83.94	32.4734	75.4724	115.664	161.138		83.54
		9.48208	-0.0157356																	84.14	13.5496	43.5276	104.1	199.224		83.64	30.3087	72.4891	122.599		114.3	0.57405	1.23305	2.17415	2.90705		114.4	-0.20025	3.70035	14.5613	28.4444		84.04	32.5017	75.5144	115.698	161.168		83.64
		9.48875	-0.014782																	84.24	13.5623	43.5618	104.138	199.266		83.74	30.3312	72.5468	122.658		114.4	0.57465	1.23365	2.17505	2.90895		114.5	-0.1996	3.70135	14.5648	28.4498		84.14	32.533	75.5574	115.729	161.207		83.74
		9.49542	-0.0152588																	84.34	13.5808	43.6155	104.199	199.359		83.84	30.3595	72.6024	122.714		114.5	0.57525	1.23385	2.17575	2.91135		114.6	-0.19985	3.7028	14.5689	28.4545		84.24	32.5652	75.5818	115.765	161.222		83.84
		9.50208	-0.0166893																	84.44	13.5906	43.6506	104.249	199.445		83.94	30.3907	72.6532	122.796		114.6	0.57555	1.23465	2.17735	2.91265		114.7	-0.19985	3.70345	14.5716	28.4593		84.34	32.5857	75.6238	115.788	161.25		83.94
		9.50875	-0.0190735																	84.54	13.5906	43.7014	104.301	199.519		84.04	30.4181	72.7118	122.866		114.7	0.57605	1.23555	2.17855	2.91285		114.8	-0.19955	3.70425	14.5733	28.4644		84.44	32.6047	75.6526	115.805	161.263		84.04
		9.51542	-0.0209808																	84.64	13.5925	43.7151	104.365	199.597		84.14	30.4493	72.7626	122.944		114.8	0.57825	1.23685	2.18025	2.91275		114.9	-0.1997	3.70575	14.5777	28.4678		84.54	32.637	75.6672	115.831	161.303		84.14
		9.52208	-0.0228882																	84.74	13.6062	43.7444	104.438	199.7		84.24	30.4806	72.8016	123.007		114.9	0.57905	1.23685	2.18155	2.91315		115	-0.19925	3.7065	14.5797	28.4718		84.64	32.6721	75.7102	115.87	161.343		84.24
		9.52875	-0.0243187																	84.84	13.6111	43.7766	104.502	199.783		84.34	30.504	72.8407	123.089		115	0.5807	1.239	2.185	2.9146		115.1	-0.19845	3.70815	14.5828	28.4768		84.74	32.6941	75.7263	115.881	161.368		84.34
		9.53542	-0.0247955																	84.94	13.614	43.8049	104.572	199.87		84.44	30.5236	72.9052	123.14		115.1	0.5829	1.2399	2.1876	2.9155		115.2	-0.19895	3.70965	14.5858	28.4821		84.84	32.7097	75.7576	115.908	161.386		84.44
		9.54208	-0.0228882																	85.04	13.6355	43.8342	104.656	199.973		84.54	30.5607	72.9735	123.216		115.2	0.58575	1.23965	2.18885	2.91555		115.3	-0.1996	3.70985	14.5887	28.4873		84.94	32.7253	75.7908	115.933	161.409		84.54
		9.54875	-0.0209808																	85.14	13.657	43.8674	104.729	200.05		84.64	30.5822	73.0262	123.28		115.3	0.58755	1.24045	2.19085	2.91605		115.4	-0.19965	3.7096	14.5921	28.4923		85.04	32.7537	75.823	115.969	161.432		84.64
		9.55542	-0.0195503																	85.24	13.6716	43.8977	104.81	200.151		84.74	30.6193	73.0712	123.345		115.4	0.58905	1.24175	2.19305	2.91745		115.5	-0.1993	3.71135	14.5954	28.4978		85.14	32.7869	75.8582	115.979	161.441		84.74
		9.56208	-0.0190735																	85.34	13.6814	43.9133	104.872	200.233		84.84	30.6388	73.1219	123.415		115.5	0.59	1.243	2.1946	2.9176		115.6	-0.20005	3.7123	14.5998	28.5044		85.24	32.8093	75.8923	116.004	161.468		84.84
		9.56875	-0.0190735																	85.44	13.698	43.9592	104.94	200.331		84.94	30.6564	73.1903	123.483		115.6	0.59245	1.24455	2.19725	2.91885		115.7	-0.2024	3.71405	14.6049	28.5108		85.34	32.8464	75.9294	116.021	161.493		84.94
		9.57542	-0.0185966																	85.54	13.7117	43.9924	105.016	200.427		85.04	30.6808	73.2343	123.535		115.7	0.59505	1.24605	2.19905	2.92055		115.8	-0.20435	3.7147	14.608	28.5166		85.44	32.866	75.9529	116.049	161.509		85.04
		9.58208	-0.0190735																	85.64	13.7258	44.0261	105.073	200.5		85.14	30.7159	73.2968	123.605		115.8	0.59815	1.24775	2.20155	2.92145		115.9	-0.20515	3.71445	14.6095	28.522		85.54	32.8855	75.9783	116.062	161.511		85.14
		9.58875	-0.0190735																	85.74	13.7371	44.0686	105.133	200.57		85.24	30.7257	73.3573	123.66		115.9	0.5989	1.2497	2.2038	2.9222		116	-0.2064	3.71645	14.6126	28.5277		85.64	32.9128	76.0291	116.082	161.542		85.24
		9.59542	-0.0181198																	85.84	13.7351	44.0842	105.176	200.618		85.34	30.757	73.4315	123.746		116	0.60145	1.25185	2.20735	2.92225		116.1	-0.20795	3.7179	14.6146	28.5336		85.74	32.9304	76.0642	116.105	161.562		85.34
		9.60208	-0.0162125																	85.94	13.7585	44.1194	105.262	200.693		85.44	30.7921	73.5135	123.807		116.1	0.60275	1.25305	2.20885	2.92225		116.2	-0.2087	3.71895	14.6174	28.5395		85.84	32.9519	76.0935	116.127	161.577		85.44
		9.60875	-0.014782																	86.04	13.7742	44.1545	105.336	200.755		85.54	30.8282	73.5653	123.87		116.2	0.60335	1.25285	2.20895	2.92295		116.3	-0.2118	3.7206	14.6193	28.5452		85.94	32.9724	76.1257	116.159	161.59		85.54
		9.61542	-0.0152588																	86.14	13.8035	44.2112	105.393	200.835		85.64	30.8732	73.6239	123.937		116.3	0.60545	1.25245	2.20685	2.92315		116.4	-0.2149	3.7214	14.6226	28.5498		86.04	32.9871	76.1443	116.177	161.62		85.64
		9.62208	-0.0157356																	86.24	13.8289	44.2405	105.451	200.907		85.74	30.9015	73.6835	124.008		116.4	0.6095	1.2533	2.2069	2.9248		116.5	-0.2162	3.721	14.6238	28.5565		86.14	33.0017	76.1765	116.198	161.629		85.74
		9.62875	-0.0157356																	86.34	13.8445	44.2795	105.506	200.952		85.84	30.9275	73.7603	124.061		116.5	0.611	1.2527	2.2069	2.9257		116.6	-0.21785	3.7229	14.6263	28.5615		86.24	33.0183	76.197	116.219	161.646		85.84
		9.63542	-0.0157356																	86.44	13.8601	44.3088	105.573	201.025		85.94	30.9552	73.8075	124.12		116.6	0.61285	1.25355	2.20895	2.92615		116.7	-0.21905	3.72395	14.6297	28.5666		86.34	33.0417	76.2224	116.244	161.665		85.94
		9.64208	-0.0162125																	86.54	13.8787	44.3352	105.638	201.063		86.04	30.9747	73.8583	124.194		116.7	0.61445	1.25535	2.21175	2.92735		116.8	-0.2218	3.72745	14.6327	28.5725		86.44	33.0613	76.2419	116.271	161.689		86.04
		9.64875	-0.0157356																	86.64	13.8962	44.3547	105.697	201.119		86.14	31.0044	73.9387	124.261		116.8	0.61755	1.25705	2.21385	2.93105		116.9	-0.2227	3.7304	14.6359	28.5798		86.54	33.0798	76.2722	116.284	161.715		86.14
		9.65542	-0.0133514																	86.74	13.9177	44.3801	105.749	201.199		86.24	31.0392	73.993	124.323		116.9	0.61935	1.25855	2.21795	2.93445		117	-0.2235	3.7332	14.6382	28.5849		86.64	33.0964	76.3005	116.308	161.755		86.24
		9.66208	-0.0104904																	86.84	13.9285	44.4084	105.819	201.273		86.34	31.072	74.061	124.403		117	0.6206	1.2603	2.2195	2.9349		117.1	-0.22635	3.7353	14.6428	28.5914		86.74	33.1228	76.3425	116.337	161.778		86.34
		9.66875	-0.00858307																	86.94	13.9539	44.4534	105.858	201.368		86.44	31.0997	74.1219	124.476		117.1	0.62285	1.26305	2.22035	2.93595		117.2	-0.2266	3.73455	14.6448	28.5951		86.84	33.1423	76.3621	116.356	161.809		86.44
		9.67542	-0.00810623																	87.04	13.9558	44.467	105.91	201.448		86.54	31.1388	74.1805	124.542		117.2	0.62555	1.26665	2.22225	2.93785		117.3	-0.23035	3.7362	14.6476	28.6008		86.94	33.158	76.3855	116.384	161.824		86.54
		9.68208	-0.00762939																	87.14	13.9714	44.512	105.955	201.534		86.64	31.1583	74.2313	124.626		117.3	0.62695	1.26605	2.22405	2.93735		117.4	-0.2323	3.73705	14.6471	28.6049		87.04	33.1794	76.4207	116.405	161.842		86.64
		9.68875	-0.00858307																	87.24	13.99	44.5461	105.997	201.619		86.74	31.1759	74.2997	124.702		117.4	0.62815	1.26915	2.22455	2.93725		117.5	-0.23565	3.738	14.648	28.6084		87.14	33.2195	76.4607	116.433	161.865		86.74
		9.69542	-0.0104904																	87.34	13.9958	44.6028	106.048	201.698		86.84	31.2042	74.3475	124.77		117.5	0.6296	1.2709	2.2234	2.9379		117.6	-0.23685	3.73945	14.648	28.6121		87.24	33.2488	76.4939	116.455	161.886		86.84
		9.70208	-0.0114441																	87.44	14.0007	44.6321	106.077	201.789		86.94	31.2433	74.4061	124.848		117.6	0.63345	1.27565	2.22675	2.94055		117.7	-0.2379	3.73975	14.6489	28.6153		87.34	33.2712	76.5359	116.477	161.897		86.94
		9.70875	-0.0119209																	87.54	13.9988	44.6545	106.137	201.896		87.04	31.2775	74.4637	124.909		117.7	0.63695	1.27855	2.23015	2.94215		117.8	-0.23905	3.7389	14.6506	28.619		87.44	33.2878	76.5691	116.495	161.912		87.04
		9.71542	-0.0128746																	87.64	14.0134	44.6907	106.212	201.998		87.14	31.3146	74.5282	124.987		117.8	0.64125	1.28305	2.23105	2.94385		117.9	-0.24175	3.74125	14.6545	28.623		87.54	33.3152	76.5994	116.504	161.935		87.14
		9.72208	-0.0138283																	87.74	14.0334	44.7244	106.277	202.081		87.24	31.3481	74.5813	125.06		117.9	0.64295	1.28695	2.23615	2.94635		118	-0.2438	3.73955	14.6578	28.6272		87.64	33.3289	76.6208	116.529	161.956		87.24
		9.72875	-0.0123978																	87.84	14.0447	44.759	106.363	202.139		87.34	31.379	74.6239	125.134		118	0.6455	1.2941	2.2387	2.9491		118.1	-0.2462	3.7431	14.661	28.6326		87.74	33.3621	76.6482	116.539	161.972		87.34
		9.73542	-0.0104904																	87.94	14.0505	44.7981	106.433	202.235		87.44	31.4197	74.6724	125.198		118.1	0.64555	1.29325	2.23665	2.94675		118.2	-0.24795	3.746	14.6624	28.6391		87.84	33.406	76.6882	116.567	162.008		87.44
		9.74208	-0.00858307																	88.04	14.0603	44.8313	106.525	202.307		87.54	31.4435	74.7196	125.259		118.2	0.64285	1.29445	2.23505	2.94955		118.3	-0.24645	3.74275	14.6654	28.645		87.94	33.4236	76.7175	116.579	162.043		87.54
		9.74875	-0.00762939																	88.14	14.0789	44.8733	106.602	202.4		87.64	31.4786	74.7626	125.321		118.3	0.63955	1.29525	2.23535	2.94725		118.4	-0.2524	3.74255	14.671	28.6552		88.04	33.4421	76.7439	116.597	162.07		87.64
		9.75542	-0.00715256																	88.24	14.0847	44.8811	106.678	202.458		87.74	31.5138	74.8212	125.354		118.4	0.6369	1.2951	2.2365	2.9464		118.5	-0.25455	3.7391	14.6703	28.6624		88.14	33.4783	76.7703	116.614	162.094		87.74
		9.76208	-0.00667572																	88.34	14.1042	44.9143	106.768	202.548		87.84	31.5431	74.8798	125.409		118.5	0.6387	1.2975	2.2406	2.9534		118.6	-0.25965	3.74675	14.6799	28.6694		88.24	33.5105	76.7986	116.645	162.118		87.84
		9.76875	-0.00762939																	88.44	14.1238	44.9417	106.838	202.618		87.94	31.5743	74.9384	125.472		118.6	0.63635	1.2975	2.2422	2.9498		118.7	-0.255	3.74935	14.6862	28.6743		88.34	33.533	76.8582	116.669	162.149		87.94
		9.77542	-0.00905991																	88.54	14.1511	44.9827	106.912	202.716		88.04	31.6056	74.9774	125.538		118.7	0.63775	1.29985	2.24895	2.94835		118.8	-0.25455	3.7494	14.689	28.6778		88.44	33.5457	76.8943	116.685	162.167		88.04
		9.78208	-0.00953674																	88.64	14.158	45.0325	106.976	202.797		88.14	31.6427	75.0419	125.61		118.8	0.6383	1.307	2.25115	2.9483		118.9	-0.2523	3.7562	14.7026	28.6883		88.54	33.5613	76.9431	116.719	162.2		88.14
		9.78875	-0.00905991																	88.74	14.1609	45.0803	107.024	202.865		88.24	31.673	75.1014	125.668		118.9	0.63775	1.3064	2.2513	2.94375		119	-0.24855	3.75465	14.7091	28.6998		88.64	33.5876	76.9832	116.749	162.239		88.24
		9.79542	-0.00810623																	88.84	14.1902	45.1409	107.084	202.964		88.34	31.6932	75.1346	125.734		119	0.63635	1.3064	2.25135	2.94015		119.1	-0.24855	3.75465	14.7134	28.6998		88.74	33.6042	77.0193	116.752	162.255		88.34
		9.80208	-0.00715256																	88.94	14.198	45.1799	107.131	203.054		88.44	31.7316	75.1815	125.824		119.1	0.6356	1.303	2.25135	2.94015		119.2	-0.25161	3.7562	14.7136	28.704		88.84	33.6316	77.0466	116.775	162.275		88.44
		9.80875	-0.00715256																	89.04	14.2078	45.217	107.196	203.126		88.54	31.7726	75.2538	125.908		119.2	0.63635	1.3023	2.2597	2.94015		119.3		3.75465	14.7136	28.704		88.94	33.6658	77.0886	116.8	162.295		88.54
		9.81542	-0.00810623																	89.14	14.199	45.2708	107.243	203.194		88.64	31.8029	75.2919	125.985		119.3						119.4						89.04	33.6931	77.116	116.831	162.323		88.64
		9.82208	-0.00905991																	89.24	14.2166	45.304	107.288	203.258		88.74	31.8253	75.3573	126.074		119.4						119.5						89.14	33.7185	77.1433	116.864	162.348		88.74
		9.82875	-0.00953674																	89.34	14.2224	45.3372	107.349	203.338		88.84	31.8644	75.4081	126.154		119.5						119.6						89.24	33.7458	77.1863	116.878	162.379		88.84
		9.83542	-0.00905991																	89.44	14.2395	45.3835	107.411	203.383		88.94	31.8878	75.4667	126.23		119.6						119.7						89.34	33.7712	77.2058	116.897	162.395		88.94
		9.84208	-0.00858307																	89.54	14.2449	45.4065	107.498	203.49		89.04	31.9249	75.5253	126.324		119.7						119.8						89.44	33.8083	77.238	116.911	162.418		89.04
		9.84875	-0.00715256																	89.64	14.2585	45.4631	107.586	203.546		89.14	31.9542	75.5897	126.398		119.8						119.9						89.54	33.8328	77.2712	116.926	162.439		89.14
		9.85542	-0.00524521																	89.74	14.2537	45.4875	107.646	203.625		89.24	31.9991	75.6405	126.482		119.9						120						89.64	33.8582	77.2908	116.953	162.458		89.24
		9.86208	-0.0038147																	89.84	14.2781	45.5178	107.709	203.693		89.34	32.0304	75.6991	126.553		120						120.1						89.74	33.8855	77.3337	116.967	162.478		89.34
		9.86875	-0.0038147																	89.94	14.2888	45.5598	107.794	203.742		89.44	32.0499	75.7499	126.623		120.1						120.2						89.84	33.9148	77.3533	116.99	162.513		89.44
		9.87542	-0.00476837																	90.04	14.2917	45.5989	107.872	203.801		89.54	32.0695	75.8202	126.682		120.2						120.3						89.94	33.9343	77.3865	117.006	162.532		89.54
		9.88208	-0.00619888																	90.14	14.3074	45.6487	107.936	203.885		89.64	32.1007	75.8788	126.748		120.3						120.4						90.04	33.9597	77.4001	117.017	162.55		89.64
		9.88875	-0.00762939																	90.24	14.3201	45.6877	108.005	203.965		89.74	32.1202	75.9218	126.813		120.4						120.5						90.14	33.9861	77.4167	117.052	162.579		89.74
		9.89542	-0.00858307																	90.34	14.3406	45.7249	108.076	204.056		89.84	32.1515	75.9803	126.871		120.5						120.6						90.24	34.0134	77.448	117.083	162.592		89.84
		9.90208	-0.00858307																	90.44	14.3445	45.7659	108.121	204.148		89.94	32.1769	76.0311	126.941		120.6						120.7						90.34	34.0447	77.4792	117.118	162.623		89.94
		9.90875	-0.00810623																	90.54	14.3591	45.8	108.183	204.238		90.04	32.2003	76.0897	126.992		120.7						120.8						90.44	34.0642	77.5027	117.143	162.651		90.04
		9.91542	-0.00858307																	90.64	14.3748	45.8352	108.234	204.315		90.14	32.2277	76.121	127.035		120.8						120.9						90.54	34.0916	77.5476	117.19	162.678		90.14
		9.92208	-0.0100136																	90.74	14.3708	45.8508	108.294	204.387		90.24	32.2589	76.1913	127.092		120.9						121						90.64	34.1179	77.5779	117.213	162.7		90.24
		9.92875	-0.0109673																	90.84	14.3953	45.8909	108.35	204.45		90.34	32.2745	76.2264	127.119		121						121.1						90.74	34.1384	77.6003	117.245	162.715		90.34
		9.93542	-0.0114441																	90.94	14.4119	45.9094	108.413	204.545		90.44	32.298	76.2772	127.17		121.1						121.2						90.84	34.1794	77.6414	117.274	162.744		90.44
		9.94208	-0.0123978																	91.04	14.4187	45.9475	108.475	204.621		90.54	32.3312	76.3358	127.221		121.2						121.3						90.94	34.196	77.6697	117.298	162.773		90.54
		9.94875	-0.0143051																	91.14	14.4314	45.9661	108.527	204.717		90.64	32.3624	76.3807	127.266		121.3						121.4						91.04	34.2175	77.6951	117.332	162.794		90.64
		9.95542	-0.0143051																	91.24	14.4539	46.0022	108.606	204.796		90.74	32.382	76.4432	127.324		121.4						121.5						91.14	34.2576	77.7253	117.356	162.83		90.74
		9.96208	-0.0133514																	91.34	14.4734	46.0295	108.676	204.878		90.84	32.421	76.5018	127.363		121.5						121.6						91.24	34.2898	77.7517	117.394	162.865		90.84
		9.96875	-0.0114441																	91.44	14.4968	46.0667	108.739	204.956		90.94	32.4562	76.5565	127.418		121.6						121.7						91.34	34.3191	77.7966	117.416	162.89		90.94
		9.97542	-0.0109673																	91.54	14.5046	46.094	108.809	204.999		91.04	32.4835	76.6346	127.469		121.7						121.8	-0.30515					91.44	34.3557	77.8293	117.441	162.923		91.04
		9.98208	-0.0109673																	91.64	14.5261	46.1272	108.873	205.083		91.14	32.5148	76.6854	127.527		121.8	0.5666	1.2138	2.23875	2.95745		121.9	-0.3097	2.62615	9.80025	18.4916		91.54	34.3904	77.8484	117.46	162.938		91.14
		9.98875	-0.0100136																	91.74	14.5354	46.1443	108.927	205.149		91.24	32.546	76.7557	127.598		121.9	0.5652	1.2133	2.23355	2.94805		122	-0.31675	2.564	9.5611	17.8635		91.64	34.4236	77.8679	117.468	162.951		91.24
		9.99542	-0.00953674																	91.84	14.5632	46.1682	108.987	205.247		91.34	32.589	76.8065	127.68		122	0.5651	1.21325	2.23275	2.93675		122.1	-0.3177	2.4966	9.3254	17.2811		91.74	34.449	77.8933	117.485	162.977		91.34
		10.0021	-0.0100136																	91.94	14.574	46.2083	109.06	205.317		91.44	32.6261	76.8768	127.75		122.1	0.5649	1.2113	2.22975	2.9354		122.2	-0.3182	2.4486	9.1087	16.7503		91.84	34.488	77.9128	117.512	163.008		91.44
		10.0087	-0.0100136																	92.04	14.5916	46.2415	109.105	205.385		91.54	32.6652	76.9276	127.813		122.2	0.5601	1.2097	2.23275	2.93465		122.3	-0.3188	2.4028	8.9178	16.2441		91.94	34.5198	77.9524	117.534	163.044		91.54
		10.0154	-0.00953674																	92.14	14.6179	46.2639	109.17	205.466		91.64	32.6847	76.9862	127.869		122.3	0.5649	1.2113	2.2279	2.9276		122.4	-0.3177	2.3555	8.7464	15.7622		92.04	34.5457	77.9861	117.576	163.077		91.64
		10.0221	-0.0104904																	92.24	14.6287	46.2883	109.232	205.522		91.74	32.7218	77.0428	127.926		122.4	0.5649	1.2133	2.227	2.9275		122.5	-0.31885	2.31135	8.58355	15.3195		92.14	34.571	78.0212	117.592	163.097		91.74
		10.0288	-0.0119209																	92.34	14.6375	46.3196	109.276	205.601		91.84	32.7501	77.1024	127.978		122.5	0.5601	1.2138	2.2145	2.9222		122.6	-0.3129	2.27235	8.40705	14.9214		92.24	34.5906	78.0466	117.617	163.116		91.84
		10.0354	-0.0123978																	92.44	14.6501	46.3469	109.333	205.672		91.94	32.795	77.1591	128.079		122.6	0.55615	1.20715	2.21035	2.92165		122.7	-0.3148	2.2322	8.2546	14.524		92.34	34.6218	78.074	117.636	163.136		91.94
		10.0421	-0.0119209																	92.54	14.6677	46.3879	109.402	205.752		92.04	32.8263	77.2059	128.138		122.7	0.54945	1.20875	2.21125	2.92435		122.8	-0.31195	2.1945	8.1019	14.1496		92.44	34.6492	78.1052	117.656	163.159		92.04
		10.0488	-0.0119209																	92.64	14.6833	46.4231	109.488	205.846		92.14	32.8654	77.2684	128.224		122.8	0.55215	1.20865	2.21205	2.92695		122.9	-0.30905	2.16375	7.96815	13.7722		92.54	34.6726	78.1443	117.676	163.179		92.14
		10.0554	-0.0128746																	92.74	14.698	46.4573	109.556	205.911		92.24	32.8986	77.3094	128.292		122.9	0.55105	1.21035	2.20955	2.92365		123	-0.30725	2.12995	7.83085	13.449		92.64	34.7058	78.1697	117.713	163.193		92.24
		10.0621	-0.0143051																	92.84	14.7175	46.4924	109.615	205.986		92.34	32.9386	77.3495	128.363		123	0.55655	1.21725	2.20715	2.92755		123.1	-0.31105	2.10485	7.69985	13.1565		92.74	34.7253	78.196	117.732	163.204		92.34
		10.0687	-0.0152588																	92.94	14.7166	46.5247	109.687	206.061		92.44	32.9777	77.4003	128.418		123.1	0.5609	1.2202	2.2142	2.9314		123.2	-0.3122	2.07695	7.57015	12.8682		92.84	34.7449	78.2283	117.744	163.236		92.44
		10.0754	-0.0152588																	93.04	14.7449	46.5647	109.746	206.14		92.54	33.0089	77.451	128.494		123.2	0.56585	1.22305	2.21515	2.93025		123.3	-0.3122	2.0511	7.4472	12.6058		92.94	34.7761	78.2527	117.763	163.263		92.54
		10.0821	-0.0152588																	93.14	14.7429	46.6018	109.823	206.236		92.64	33.0402	77.4901	128.553		123.3	0.56345	1.22155	2.21195	2.92495		123.4	-0.31375	2.0248	7.3305	12.346		93.04	34.7957	78.2742	117.783	163.279		92.64
		10.0887	-0.014782																	93.24	14.7537	46.637	109.866	206.297		92.74	33.0773	77.5389	128.625		123.4	0.56485	1.23085	2.21405	2.92475		123.5	-0.3131	1.99225	7.23295	12.0899		93.14	34.8191	78.2947	117.795	163.308		92.74
		10.0954	-0.0128746																	93.34	14.78	46.6848	109.92	206.37		92.84	33.1115	77.5927	128.696		123.5	0.5706	1.2297	2.2142	2.921		123.6	-0.31545	1.9725	7.1294	11.8414		93.24	34.8503	78.322	117.81	163.323		92.84
		10.1021	-0.00953674																	93.44	14.7957	46.7131	109.99	206.461		92.94	33.1515	77.6522	128.787		123.6	0.5686	1.225	2.2102	2.9168		123.7	-0.31495	1.95205	7.02855	11.6288		93.34	34.8718	78.3435	117.818	163.331		92.94
		10.1088	-0.00619888																	93.54	14.8035	46.7444	110.055	206.546		93.04	33.1827	77.703	128.826		123.7	0.56745	1.22285	2.20475	2.90845		123.8	-0.3128	1.92955	6.94125	11.3969		93.44	34.9021	78.3777	117.841	163.354		93.04
		10.1154	-0.0038147																	93.64	14.8113	46.7639	110.117	206.592		93.14	33.2159	77.7616	128.885		123.8	0.55855	1.22155	2.20105	2.90425		123.9	-0.3118	1.9086	6.8535	11.1959		93.54	34.9197	78.4089	117.844	163.373		93.14
		10.1221	-0.00190735																	93.74	14.8132	46.803	110.156	206.656		93.24	33.2452	77.8007	128.936		123.9	0.5572	1.2163	2.2018	2.9004		124	-0.31395	1.8841	6.7751	11.0222		93.64	34.9646	78.4363	117.866	163.393		93.24
		10.1288	-0.00143051																	93.84	14.8274	46.8367	110.186	206.72		93.34	33.2706	77.8436	128.998		124	0.5568	1.2153	2.204	2.9036		124.1	-0.3153	1.86215	6.68875	10.8482		93.74	34.9841	78.4675	117.88	163.408		93.34
		10.1354	-0.000476837																	93.94	14.8284	46.8767	110.238	206.8		93.44	33.299	77.9032	129.034		124.1	0.5555	1.2129	2.201	2.9		124.2	-0.3155	1.8423	6.6146	10.6667		93.84	34.9978	78.4968	117.885	163.416		93.44
		10.1421	0																	94.04	14.8274	46.907	110.296	206.877		93.54	33.3302	77.9696	129.093		124.2	0.55865	1.21935	2.19825	2.90325		124.3	-0.31625	1.823	6.5361	10.4949		93.94	35.0291	78.5222	117.897	163.432		93.54
		10.1487	0.000953674																	94.14	14.8367	46.9475	110.369	206.945		93.64	33.3575	78.0282	129.159		124.3	0.5637	1.221	2.1994	2.9059		124.4	-0.3183	1.80375	6.47125	10.3445		94.04	35.0486	78.5535	117.905	163.442		93.64
		10.1554	0.000953674																	94.24	14.8489	46.9871	110.421	207.006		93.74	33.3927	78.0848	129.247		124.4	0.5616	1.217	2.199	2.9005		124.5	-0.31955	1.7809	6.3958	10.1863		94.14	35.0681	78.5808	117.925	163.463		93.74
		10.1621	0.000476837																	94.34	14.8533	47.0149	110.495	207.067		93.84	33.4083	78.1356	129.29		124.5	0.5545	1.2137	2.1958	2.8945		124.6	-0.32055	1.76615	6.33665	10.025		94.24	35.0789	78.5916	117.924	163.478		93.84
		10.1687	-0.000953674																	94.44	14.8533	47.0422	110.554	207.137		93.94	33.4396	78.2001	129.354		124.6	0.55245	1.21045	2.19875	2.89145		124.7	-0.319	1.75185	6.26665	9.89165		94.34	35.1091	78.6335	117.954	163.492		93.94
		10.1754	-0.00143051																	94.54	14.865	47.0735	110.618	207.207		94.04	33.4767	78.2489	129.411		124.7	0.5498	1.2082	2.1951	2.8891		124.8	-0.3199	1.7373	6.209	9.7473		94.44	35.1267	78.6746	117.968	163.508		94.04
		10.1821	-0.00238419																	94.64	14.8826	47.1106	110.671	207.283		94.14	33.4894	78.2928	129.479		124.8	0.54865	1.21035	2.19165	2.88635		124.9	-0.32105	1.7182	6.144	9.6126		94.54	35.1462	78.6921	117.981	163.514		94.14
		10.1888	-0.00238419																	94.74	14.8928	47.1404	110.763	207.38		94.24	33.5226	78.3456	129.549		124.9	0.55035	1.20855	2.18505	2.88315		125	-0.32135	1.70565	6.09175	9.48185		94.64	35.1716	78.7039	118.007	163.539		94.24
		10.1954	-0.00190735																	94.84	14.9089	47.177	110.831	207.469		94.34	33.5372	78.3993	129.603		125	0.5502	1.2029	2.18	2.8833		125.1	-0.3212	1.69305	6.03175	9.35815		94.74	35.197	78.741	118.032	163.553		94.34
		10.2021	-0.00143051																	94.94	14.9099	47.2024	110.896	207.565		94.44	33.5558	78.4374	129.66		125.1	0.54535	1.20085	2.17595	2.88025		125.2	-0.32265	1.6758	5.9836	9.2379		94.84	35.2195	78.7634	118.047	163.564		94.44
		10.2088	-0.000953674																	95.04	14.9128	47.2249	110.977	207.638		94.54	33.5958	78.5009	129.724		125.2	0.54485	1.20035	2.17655	2.87785		125.3	-0.32365	1.66305	5.92725	9.12725		94.94	35.2429	78.7986	118.051	163.585		94.54
		10.2154	-0.00190735																	95.14	14.9246	47.2561	111.047	207.697		94.64	33.6241	78.5448	129.768		125.3	0.54625	1.20195	2.17525	2.87355		125.4	-0.32545	1.65295	5.88175	9.01435		95.04	35.2507	78.822	118.066	163.583		94.64
		10.2221	-0.00190735																	95.24	14.9441	47.2834	111.082	207.747		94.74	33.6456	78.5975	129.844		125.4	0.5433	1.1994	2.1699	2.8697		125.5	-0.3263	1.64105	5.82615	8.90135		95.14	35.2742	78.8533	118.07	163.597		94.74
		10.2287	-0.00190735																	95.34	14.9636	47.3186	111.166	207.837		94.84	33.6779	78.6415	129.901		125.5	0.5426	1.198	2.1692	2.8697		125.6	-0.32735	1.6229	5.7816	8.8014		95.24	35.3074	78.8806	118.099	163.616		94.84
		10.2354	-0.00238419																	95.44	14.9744	47.3352	111.197	207.93		94.94	33.6925	78.6952	129.967		125.6	0.54565	1.19855	2.17445	2.87335		125.7	-0.3286	1.61205	5.72885	8.69735		95.34	35.3132	78.8982	118.111	163.634		94.94
		10.2421	-0.00333786																	95.54	14.9822	47.3665	111.255	207.977		95.04	33.7286	78.7509	130.003		125.7	0.5476	1.2006	2.1712	2.8724		125.8	-0.32935	1.5965	5.6883	8.6086		95.44	35.3269	78.9294	118.142	163.654		95.04
		10.2487	-0.00429153																	95.64	14.99	47.4114	111.306	208.033		95.14	33.754	78.827	130.071		125.8	0.54495	1.19915	2.16895	2.86775		125.9	-0.3304	1.58965	5.63885	8.51205		95.54	35.3367	78.9705	118.144	163.675		95.14
		10.2554	-0.00476837																	95.74	14.9958	47.4329	111.339	208.09		95.24	33.7755	78.8602	130.116		125.9	0.5443	1.1994	2.1667	2.8661		126	-0.33105	1.5815	5.5985	8.4202		95.64	35.3591	78.9929	118.155	163.698		95.24
		10.2621	-0.00572205																	95.84	14.9978	47.4407	111.365	208.123		95.34	33.8156	78.9178	130.188		126	0.54495	1.19865	2.16845	2.86085		126.1	-0.33245	1.57365	5.55295	8.34455		95.74	35.3708	79.0242	118.175	163.713		95.34
		10.2688	-0.00619888																	95.94	15.0071	47.4578	111.405	208.172		95.44	33.839	78.9725	130.262		126.1	0.5441	1.1972	2.166	2.8585		126.2	-0.3333	1.56065	5.51695	8.25735		95.84	35.3923	79.0417	118.19	163.74		95.44
		10.2754	-0.00619888																	96.04	15.0056	47.4875	111.448	208.217		95.54	33.8751	79.0399	130.329		126.2	0.54635	1.19795	2.16545	2.85895		126.3	-0.33515	1.5506	5.4805	8.1824		95.94	35.4167	79.0603	118.215	163.765		95.54
		10.2821	-0.00476837																	96.14	15.0242	47.5139	111.498	208.263		95.64	33.8888	79.0907	130.39		126.3	0.54365	1.19695	2.16255	2.85525		126.4	-0.33515	1.53595	5.43735	8.09995		96.04	35.4216	79.0886	118.231	163.793		95.64
		10.2888	-0.00238419																	96.24	15.0383	47.5476	111.559	208.349		95.74	33.9113	79.1522	130.469		126.4	0.54455	1.19475	2.16015	2.85315		126.5	-0.3361	1.52765	5.40125	8.03035		96.14	35.4255	79.1179	118.253	163.803		95.74
		10.2954	0.000476837																	96.34	15.0496	47.5823	111.606	208.423		95.84	33.9308	79.1913	130.514		126.5	0.5457	1.1941	2.1601	2.8501		126.6	-0.3374	1.5179	5.3592	7.952		96.24	35.448	79.1482	118.275	163.833		95.84
		10.3021	0.00190735																	96.44	15.0613	47.6018	111.648	208.474		95.94	33.9659	79.2577	130.588		126.6	0.5464	1.1946	2.1593	2.8481		126.7	-0.33885	1.5043	5.3198	7.878		96.34	35.4602	79.1702	118.291	163.847		95.94
		10.3087	0.00238419																	96.54	15.0671	47.6272	111.69	208.523		96.04	33.9894	79.2968	130.658		126.7	0.54755	1.19365	2.15795	2.84815		126.8	-0.3395	1.49415	5.28865	7.81465		96.44	35.49	79.1902	118.311	163.873		96.04
		10.3154	0.00286102																	96.64	15.0818	47.6536	111.743	208.604		96.14	34.0242	79.353	130.738		126.8	0.54855	1.19425	2.15765	2.84705		126.9	-0.33845	1.481	5.2525	7.7447		96.54	35.5115	79.2332	118.327	163.885		96.14
		10.3221	0.00286102																	96.74	15.0955	47.675	111.792	208.66		96.24	34.0538	79.4061	130.783		126.9	0.5492	1.1944	2.1575	2.8456		127	-0.3393	1.47225	5.22435	7.68625		96.64	35.5369	79.2546	118.344	163.912		96.24
		10.3287	0.00333786																	96.84	15.1169	47.7043	111.851	208.752		96.34	34.0909	79.4589	130.85		127	0.5497	1.192	2.1562	2.8435		127.1	-0.34045	1.463	5.1901	7.6206		96.74	35.5583	79.2898	118.354	163.949		96.34
		10.3354	0.0038147																	96.94	15.1335	47.7424	111.926	208.835		96.44	34.1105	79.496	130.906		127.1	0.55105	1.19225	2.15495	2.84065		127.2	-0.3406	1.45125	5.16355	7.56465		96.84	35.573	79.3083	118.381	163.97		96.44
		10.3421	0.00429153																	97.04	15.1384	47.7708	111.982	208.91		96.54	34.1417	79.5643	130.973		127.2	0.5512	1.1913	2.1536	2.8374		127.3	-0.34055	1.4438	5.131	7.5027		96.94	35.6052	79.3367	118.401	163.983		96.54
		10.3488	0.00429153																	97.14	15.1541	47.7981	112.032	208.959		96.64	34.1652	79.5956	131.031		127.3	0.55195	1.19075	2.15255	2.83425		127.4	-0.34065	1.43405	5.10545	7.44775		97.04	35.6287	79.3718	118.425	164.018		96.64
		10.3554	0.0038147																	97.24	15.1658	47.8333	112.077	209.037		96.74	34.1906	79.6464	131.1		127.4	0.5518	1.1904	2.1515	2.8327		127.5	-0.34165	1.42665	5.07305	7.38865		97.14	35.6667	79.4021	118.455	164.044		96.74
		10.3621	0.00333786																	97.34	15.1638	47.8489	112.138	209.09		96.84	34.2218	79.6835	131.145		127.5	0.5519	1.1894	2.1503	2.8288		127.6	-0.3417	1.41845	5.04725	7.33115		97.24	35.6833	79.4265	118.471	164.061		96.84
		10.3688	0.00333786																	97.44	15.1912	47.8782	112.181	209.168		96.94	34.2706	79.7635	131.225		127.6	0.5524	1.1895	2.1484	2.8255		127.7	-0.341	1.4081	5.0157	7.2814		97.34	35.7019	79.4607	118.49	164.095		96.94
		10.3754	0.00429153																	97.54	15.1951	47.8997	112.247	209.233		97.04	34.298	79.7987	131.26		127.7	0.5518	1.1893	2.1471	2.8228		127.8	-0.34215	1.401	4.9907	7.2266		97.44	35.7341	79.5027	118.518	164.117		97.04
		10.3821	0.00524521																	97.64	15.2112	47.9451	112.295	209.298		97.14	34.3191	79.8706	131.3		127.8	0.5543	1.189	2.1475	2.8202		127.9	-0.3429	1.39185	4.96035	7.17865		97.54	35.7698	79.5208	118.54	164.128		97.14
		10.3887	0.00667572																	97.74	15.2263	47.9875	112.337	209.36		97.24	34.337	79.912	131.361		127.9	0.5541	1.1885	2.146	2.8176		128	-0.3436	1.3848	4.9374	7.1242		97.64	35.8025	79.53	118.563	164.137		97.24
		10.3954	0.00762939																	97.84	15.24	48.009	112.382	209.412		97.34	34.3722	79.9745	131.428		128	0.55385	1.18835	2.14475	2.81355		128.1	-0.3452	1.3772	4.9081	7.0761		97.74	35.8503	79.5642	118.59	164.167		97.34
		10.4021	0.00762939																	97.94	15.2576	48.054	112.443	209.485		97.44	34.4005	80.0106	131.483		128.1	0.5531	1.1882	2.1433	2.8113		128.2	-0.34605	1.3699	4.8834	7.0242		97.84	35.8816	79.5994	118.613	164.183		97.44
		10.4087	0.00572205																	98.04	15.2664	48.0959	112.496	209.55		97.54	34.4279	80.0731	131.542		128.2	0.55335	1.18785	2.14165	2.80845		128.3	-0.34615	1.36265	4.85365	6.97995		97.94	35.9207	79.6208	118.635	164.216		97.54
[truncated: 6,226 more rows]
[truncated: 13 more columns]

## Sheet: Figure 2
	Figure 2b
		αHer2-αCD3																αHer2																αCD3
[truncated: 313 more rows]
[truncated: 15 more columns]

## Sheet: Figure 3
	Figure 3b											Figure 3e
[truncated: 284 more rows]
[truncated: 18 more columns]

## Sheet: Figure 4
	Figure 4b
[truncated: 7,806 more rows]

## Sheet: Figure 5
	Figure 5b
[truncated: 36 more rows]

## Sheet: Supplementary figure 1
	Supplementary Figure 1a								Supplementary Figure 1b					Supplementary Figure 1c
[truncated: 501 more rows]

[truncated: 3 more sheets: Supplementary figure 2, Supplementary figure 3, Supplementary figure 4]
